# Supplementary material for: A live attenuated-vaccine model confers cross-protective immunity against different species of the Leptospira genus
Source: eLife. 2021 Jan 26;10:e64166. doi: 10.7554/eLife.64166 (PMC7837694; doi:10.7554/eLife.64166)
Supplement: Figure 3—source data 1. [file elife-64166-fig3-data1.xls]

## Sheet: MAT Hamster
Copenhageni	Manilae	Pomona	Canicola	Grippotyphosa	Hardjo JB197	Hardjo 203
400	25	25	25	25	25	25
100	25	25	25	25	25	25
400	25	25	25	25	25	25
400	25	25	25	25	25	25
200	25	25	25	25	25	25
200	25	25	25	25	25	25
200	25	25	25	25	25	25
400	25	25	25	25	25	25
200	25	25	25	25	25	25
200	25	25	25	25	25	25
100	25	25	25	25	25	25
400	25	25	25	25	25	25
400	25	25	25	25	25	25
400	25	25	25	25	25	25
800	25	25	25	25	25	25
400	25	25	25	25	25	25
400	25	25	25	25	25	25
400	25	25	25	25	25	25
200	25	25	25	25	25	25
400	25	25	25	25	25	25
400	25	25	25	25	25	25
400	25	25	25	25	25	25
400	25	25	25	25	25	25
400	25	25	25	25	25	25
400	25	25	25	25	25	25
400	25	25	25	25	25	25
200	25	25	25	25	25	25
50	25	25	25	25	25	25
400	25	25	25	25	25	25
400	25	25	25	25	25	25
800	25	25	25	25	25	25
400	25	25	25	25	25	25
200	25	25	25	25	25	25
200	25	25	25	25	25	25
400	25	25	25	25	25	25
400	25	25	25	25	25	25
400	25	25	25	25	25	25
800	25	25	25	25	25	25
800	25	25	25	25	25	25
800	25	25	25	25	25	25
800	25	25	25	25	25	25
800	25	25	25	25	25	25
800	25	25	25	25	25	25
800	25	25	25	25	25	25
800	25	25	25	25	25	25
800	25	25	25	25	25	25
800	25	25	25	25	25	25
800	25	25	25	25	25	25
800	25	25	25	25	25	25
800	25	25	25	25	25	25
800	25	25	25	25	25	25
800	25	25	25	25	25	25
800	25	25	25	25	25	25
400	25	25	25	25	25	25
400	25	25	25	25	25	25
400	25	25	25	25	25	25
200	25	25	25	25	25	25
100	25	25	25	25	25	25
400	25	25	25	25	25	25
400	25	25	25	25	25	25
400	25	25	25	25	25	25
800	25	25	25	25	25	25
800	25	25	25	25	25	25
800	25	25	25	25	25	25

## Sheet: MAT Mouse
	Copenhageni	Copenhageni	Copenhageni	Copenhageni	Manilae	Manilae	Manilae	Manilae
10ˆ7	400	400	400	200	25	25	25	25
10ˆ5	100	100	100	100	25	25	25	25
10ˆ3	25	25	25	25	25	25	25	25
10ˆ2	25	25	25	25	25	25	25	25
10ˆ1	25	25	25	25	25	25	25	25

## Sheet: ELISA mouse
10ˆ7	10ˆ7	10ˆ7	10ˆ7	10ˆ5	10ˆ5	10ˆ5	10ˆ5	10ˆ3	10ˆ3	10ˆ3	10ˆ3	10ˆ2	10ˆ2	10ˆ2	10ˆ2	10	10	10	10	10ˆ7p	10ˆ7p	10ˆ7p	10ˆ7p	10ˆ5p	10ˆ5p	10ˆ5p	10ˆ5p	10ˆ3p	10ˆ3p	10ˆ3p	10ˆ3p	10ˆ2p	10ˆ2p	10ˆ2p	10ˆ2p	10p	10p	10p	10p
0.9295	0.829	0.5595	0.8155	0.3715	0.379	0.319	0.401	0.2125	0.211	0.1805	0.1795	0.033	0.035	0.039	0.066	0.012	0.012	0.014	0.019	0.0085	0.0025	0.006	0.0365	0.108	0.108	0.018	0.016	0.076	0.109	0.039	0.053	0.0915	0.013	0.023	0.014	0	0.003	0	0

## Sheet: PT Hamster
No. of days	Hamster control sera	Hamster anti-fcpA- sera
8	1
8	1
8	1
8	1
9	1
9	1
9	1
10	1
10	1
10	1
10	1
10	1
11	1
11	1
21		0
21		0
21		0
21		0
21		0
21		0
21		0
21		0
21		0
21		0
21		0
21		0
21		0
21		0

## Sheet: PT Mouse
No. of days	Hamster control sera	Hamster anti-fcpA- sera
3	1
3	1
3	1
3	1
3	1
14		0
14		0
14		0
14		0
14		0
