# Supplementary material for: A live attenuated-vaccine model confers cross-protective immunity against different species of the Leptospira genus
Source: eLife. 2021 Jan 26;10:e64166. doi: 10.7554/eLife.64166 (PMC7837694; doi:10.7554/eLife.64166)
Supplement: Figure 4—source data 1. [file elife-64166-fig4-data1.xls]

## Sheet: Hamster_Logfoldchang
Exp	Number	Vaccine	ID	Vaccine	Death	Colonization	Homologous	CopLigAU(unique):RepeatsA7'13	CopLigB:Repeats116,nt1541743	LIC10054	LIC10115	LIC10215	LIC10405	LIC10464LigAB:R16	LIC10464LigB:R812	LIC10464s1	LIC10464s2	LIC10464s2.1	LIC10465LigA:R813	LIC10465s1	LIC10465s2	LIC10483	LIC10486	LIC10623	LIC10624	LIC10711	LIC10892	LIC11352 (ADI)	LIC11370	LIC11389	LIC11456	LIC11569	LIC11570	LIC11573	LIC11623	LIC11653	LIC11713	LIC11990s1	LIC12180	LIC12263	LIC12538	LIC12544	LIC12631	LIC12632	LIC12966	LIC1SPN3200s2	LIC20118	LIC20214	LIC20218
3	LA1	Attenuated	3_2	1	0	0	0	4.07	3.45	2.42	0.91	0.95	4.08	2.78	3.83	2.36	3.86	3.82	1.41	2.33	3.82	1.87	0.63	2.3	4.1	2.56	1.25	2.02	0.9	0.65	2.84	1.71	2.18	1.27	1.7	1.5	3.92	3.83	1.53	1.9	1.66	1.63	1.25	1.29	0.4	3.41	3.64	1.12	0.06
5	KA1	Attenuated	31_7	1	0	0	0	4.08	3.38	3.18	1.42	1	1.76	2.41	1.4	3.98	3.86	2.16	1.8	2.7	2.6	4.07	0.63	3.68	3.88	2.73	1.54	1.86	1.01	1.37	2.18	0.83	2.11	1.87	1.99	3.73	3.5	3.49	1.68	1.9	2.27	4.13	1.2	1.24	1.28	4.2	3.3	0.74	2.09
5	KA2	Attenuated	31_8	1	0	0	0	4.26	3.72	2.79	1.3	1.45	4.29	2.53	2.4	4.25	3.9	2.66	1.72	2.6	2.45	4.18	0.41	2.13	4.08	2.19	1.81	1.82	1.16	1.97	1.9	1.85	2.11	2.25	2.18	2.97	3.51	2.45	2.32	1.95	1.17	4.25	1.65	1.64	1.51	2.95	3.86	0.63	1.99
5	KA3	Attenuated	32_1	1	0	1	0	4.14	3.88	2.5	2.18	2.11	4.47	2.81	2.38	2.93	2.83	3.03	1.79	3.23	2.56	4.01	0.89	3.19	4.29	2.55	1.76	1.99	1.54	2.18	3.21	2.43	2.3	2.05	2.11	2.36	3.69	2.4	2.16	2.25	2.19	3.49	0.99	1.8	1.38	2.97	4.23	1.86	2.15
5	KA4	Attenuated	32_2	1	0	1	0	4.24	3.74	3.63	1.64	0.7	2.09	2.53	2.13	2.62	3.94	3.66	1.68	2.82	2.8	3.68	0.73	3.37	4.19	2.44	1.55	2.12	1.11	1.9	2.48	1.38	2.3	2.35	2.33	2.77	2.99	2.92	2.42	2.04	2.03	3.73	1.57	1.88	1.5	3.41	4.17	2.56	1.99
5	KA5	Attenuated	32_3	1	0	1	0	2.97	3.18	3.93	1.72	-0.15	2.13	2.01	0.72	2.31	3.54	3.06	0.75	3.58	2.66	4.56	1.24	4.29	4.29	2.89	1.68	0.73	2.28	2.06	1.41	2.33	2.23	2.65	2.38	2.98	2.4	4.18	2.72	1.97	2.42	2.45	0.68	2.03	0.45	3.35	3.68	-0.14	2.05
5	KA6	Attenuated	32_4	1	0	0	0	4.12	3.49	2.55	1.83	1.59	3.15	1.97	2.42	4.28	3.85	3.37	1.66	2.77	2.29	2.43	1.09	0.82	3.18	2.51	1.78	1.96	1.61	1.92	2.07	1.77	2.29	2.45	1.79	2.54	3.47	2.82	2.91	2.04	1.97	4.13	1.29	1.92	1	3.34	1.4	1.4	1.27
5	KA7	Attenuated	32_5	1	0	1	0	3.89	3.29	1.49	1.85	1.19	2.86	2.32	1.86	3.01	3.77	3.25	1.56	2.38	3.68	3.34	-0.35	1.67	3.06	1.09	1.47	2.09	1.78	1.69	2.19	2.09	1.29	2.19	1.92	1.51	1.92	2.23	1.49	1.25	2.36	4.1	1.33	1.6	0.89	3.78	2.91	1.25	2.08
5	KA8	Attenuated	32_6	1	0	1	0	1.41	3.01	2.13	1.59	1.36	2.57	2.1	1.77	2.59	3.71	1.11	1.34	2.1	2.4	3.03	0.37	1.88	4.25	2.61	1.46	1.53	1.89	1.6	2.57	1.47	2.08	2.04	1.88	2.07	1.82	3.13	2.05	1.97	1.06	3.18	1.47	1.69	0.56	2.2	3.39	1.19	1.38
5	PA1	Attenuated	32_7	1	0	1	0	4.23	3.36	4.33	1.87	0.94	2.71	2.13	2.08	3.99	3.98	3.71	1.86	2.44	4.06	2.72	0.99	2.66	4.09	2.69	1.86	2.18	2.5	1.79	1.94	2.06	2.34	1.4	2.3	2.88	1.44	2.21	2.52	2.02	1.92	4.17	1.01	1.82	1.25	3.86	3.96	3.1	1.94
5	PA2	Attenuated	32_8	1	0	1	0	4.27	3.87	1.56	2.22	2.06	2.69	2.7	2.23	2.92	4.1	1.99	1.79	2.66	2.44	2.97	1.36	2.13	3.34	2.39	1.84	2	1.52	1.77	2.3	2.54	2.16	2.5	1.13	2.36	3.89	2.26	1.56	1.87	1.63	4.45	1.72	1.82	1.13	4.4	4.3	1.46	1.95
5	PA3	Attenuated	33_1	1	0	1	0	3.61	3.56	3.9	1.35	0.79	1.55	2.26	2.35	2.62	3.86	3.65	1.61	3.14	2.31	1.46	1.22	1.87	3.63	2.23	1.97	1.87	0.98	1.65	1.46	1.25	2.14	3.11	1.68	1.18	3.05	2.45	0.91	2.16	1.59	4.12	1.13	1.5	0.88	3.77	3.33	1.09	1
5	PA4	Attenuated	33_2	1	0	1	0	4.23	3.64	1.39	1.36	2.04	2.29	4.31	1.91	2.81	3.79	3.02	1.82	2.92	2.94	2.87	1.21	3.19	3.99	2.5	1.84	2.28	1.86	1.99	2.54	2.01	2.47	2.27	3.68	2.08	3.61	3.3	1.63	1.62	2.05	4.15	1.34	1.79	1.22	2.97	4.02	1.77	2.57
5	PA5	Attenuated	33_3	1	0	1	0	4.1	3.59	3.49	2.13	-0.45	2.36	2.72	2.4	3.14	3.97	3.84	1.92	3.01	3.89	3.62	0.3	4.48	3.89	2.68	1.61	2.1	1.4	2.15	3.26	2.35	2.19	1.88	2.22	2.58	3.85	2.58	2.34	2.02	2.51	4.38	1.74	1.89	1.83	3.65	4.08	2.59	0.94
5	PA6	Attenuated	33_4	1	0	1	0	3.74	2.92	2.71	1.75	2.12	1.01	2.11	1.86	4.04	3.55	3.09	0.91	2.46	2.47	3.93	0.65	1.92	3.73	3.04	1.21	1.85	0.89	1.38	2.92	2.6	2.11	2.11	1.04	3.35	-1.01	2.95	1.51	1.93	2.26	4.27	0.92	1.53	0.98	0	0	-1.78	2.13
5	PA7	Attenuated	33_5	1	0	1	0	3.85	3.29	0	2.38	0.46	3.36	3	2.4	4.15	3.64	0	1.63	4.24	3.64	3.35	0.25	3.92	3.32	3.91	1.14	2.24	1.46	1.7	3.04	2.01	1.94	2.07	3.46	2.1	0	0	2.22	1.48	2.84	4.04	1.49	1.93	1.12	3.99	3.66	0.67	0.86
5	PA8	Attenuated	33_6	1	0	1	0	4.09	3.94	3.37	2.26	1.18	2.51	2.41	1.35	2.88	3.87	3	1.13	2.59	3.18	4.32	0.92	3.66	4.14	2.81	1.77	1.37	2.07	2.2	2.44	2.38	2.34	2.38	2.86	2.55	4	2.91	2.94	1.95	2.52	4.47	0.8	2.07	0.76	3.54	3.98	0.51	2.2
5	LA1	Attenuated	33_7	1	0	1	0	1.6	3.34	3.83	1.62	1.55	2.22	2.9	2.03	2.72	3.66	3.08	1.52	4.28	3.67	1.54	0.86	2.62	3.13	2.83	1.69	1.75	2.26	1.92	2.25	1.9	2.19	2.83	2.49	3.32	3.58	4.16	2.28	2.15	1.6	4.35	1.83	1.55	0.99	3.39	3.84	1.69	2.63
5	LA2	Attenuated	33_8	1	0	1	0	4.22	2.81	2.6	2.21	1.7	4.36	1.51	2.94	1.97	3.99	3.73	1.88	1.5	4	3.81	1.26	2.69	4.14	1.97	1.56	2.01	1.46	1.73	1.74	1.42	2.25	2.61	2.03	3.71	3.78	4.34	1.75	1.8	1.41	3.63	1.64	1.63	1.41	4.06	3.98	1.38	1.41
5	LA3	Attenuated	34_1	1	0	0	0	4.02	3.4	4.43	2.09	2.1	4.41	2.57	2.09	4.1	3.87	3.15	1.67	3.12	4.01	4.37	1.12	3.2	4.4	2.95	-1.75	2.05	2.24	2.38	2.18	2.56	2.31	2.82	3.21	1.83	3.97	4.65	1.65	2.04	2.36	2.9	1.7	1.98	1.01	3.67	4.19	0.84	2.41
5	LA4	Attenuated	34_2	1	0	1	0	4.05	3.72	2.81	1.14	1.41	3.98	1.46	2.23	1.91	3.83	3.59	1.72	1.55	3.94	3.23	0.71	4.25	4.06	3.39	1.45	2.23	1.06	1.57	4.02	1.77	2.53	2.62	2.25	1.79	3.71	3.23	2.23	1.59	1.91	2.39	0.97	1.47	1	3.46	4.26	3.51	1.49
5	LA5	Attenuated	34_3	1	0	1	0	3.39	3.47	4.14	2.12	1.89	2.4	3.02	2.45	2	3.83	3.59	1.87	4.22	3.87	3.79	1.11	3.7	3.56	3.36	1.99	2.18	1.91	2.38	2.53	1.52	2.63	2.51	2.96	2.5	3.72	3.27	3.34	2.02	2.19	0.99	1.83	1.81	1.1	3.67	4.22	1.85	3.65
5	LA6	Attenuated	34_4	1	0	0	0	3.96	2.95	1.97	1.68	0.93	3.42	1.61	2.15	1.79	3.61	3.39	1.69	1.16	2.5	1.43	0.74	-0.14	2.71	1.81	1.22	1.85	0.67	1.11	2.49	0.94	1.76	2.18	0.65	2.06	1.71	2.64	2	1.68	1.57	1.31	1.14	0.72	1.09	3.35	2.44	0.92	2.09
5	LA7	Attenuated	34_5	1	0	0	0	4.24	3.71	2.44	2.41	1.33	1.93	3.05	1.91	2.77	4.08	2.99	1.73	4.38	4.13	2.79	0.93	3.72	4.23	2.42	1.6	1.61	2.03	1.09	3.83	0.68	2.28	2.23	1.64	2.65	3.45	1.4	3.19	2.08	2.18	4.25	0.67	1.36	0.96	3.84	3.82	0.76	1.51
5	KPBSA1	PBS	34_6	0	1	1	0	0	0	-0.15	-0.38	0.52	-1.28	1.53	1.06	1.95	0	-1.17	1.58	1.28	-0.95	0	0.52	0.25	0	-0.05	0.58	1.43	-0.27	-0.08	0.48	-0.2	-0.25	1.83	-1.71	-0.68	0	-0.69	-1.76	-0.51	-1.06	0	1.73	0.01	1.61	-1.11	0	1.28	1.31
5	KPBSA2	PBS	34_7	0	1	1	0	-2.34	0	1.2	0.01	-1.24	0	0.26	-0.26	1.97	1.27	1.43	-0.02	0.28	0.05	-0.55	-0.3	0.43	0	0.65	0.36	-0.55	-0.29	-0.29	-1.85	0.02	-0.09	0.8	-1.35	0.18	-1.16	1.6	-0.29	-0.33	0.01	1.11	0.12	-0.31	0.14	0	0	0.46	0.29
5	KPBSA3	PBS	34_8	0	1	1	0	0	0	1.47	0.44	-0.11	-1.28	1.22	-1.76	2.52	0	0	0.2	0.54	-0.91	0	0.56	2.6	0	0.06	0.58	-0.09	1.74	0.33	-1.69	0.94	-0.12	1.42	0	3.1	0	2.26	1.26	0.18	-0.19	0	0.27	0.1	0.25	0	0	1.21	0.7
5	KPBSA4	PBS	35_1	0	1	1	0	-1.16	0	0.49	0.54	0.91	-0.65	1.08	-0.79	0.21	0	-0.09	-0.63	0.08	0	0	0.38	0.62	-1.37	0.48	0.28	-0.7	0.53	0.49	-0.52	0.49	-0.35	0.41	1.92	0.3	1.79	-0.72	0.28	0.36	1.2	1	-0.64	0.06	-0.59	0	0	-1.13	0.32
5	KPBSA5	PBS	35_2	0	1	1	0	0	0	-1.26	-1.43	-0.69	2.98	1.86	0	0.95	0	0	0.19	1.45	-1.81	2.89	0.73	-1.08	0	-1.57	-1.81	0.13	0.03	-0.54	-0.78	-1.91	-1.81	1.16	0	0.79	0	0	0.74	-2.04	-0.47	0	-0.21	-0.17	0.04	0	0	-1.66	-1.81
5	KPBSA6	PBS	35_3	0	1	1	0	0	0	1.17	0.39	0.42	2.05	0.32	0.14	-0.39	0	0	0.9	-0.34	-1.24	1.41	0.77	1.81	0	0.79	0.23	0.73	0.35	0.82	0	0.31	0.36	0.19	0.53	0.53	0.35	-1.12	1	0.64	-0.01	0	0.89	0.39	0.87	0	0	2.57	0.17
5	KPBSA7	PBS	35_4	0	1	1	0	0	0	0.18	0.75	-0.68	1.62	0.78	1.37	1.9	0	-0.85	1.36	-0.17	-1.53	-2.3	0.1	0.19	-0.96	-0.04	0.54	1.48	0.07	0.5	0.86	0.62	0.33	0.31	0.43	0.49	-0.39	-1.79	0	0.18	0.83	0	1.48	0.31	1.38	0	0	1.99	-0.25
5	KPBSA8	PBS	35_5	0	1	1	0	0	0	0.43	0.75	0.38	0	1.22	0.97	1.95	0	0	1.03	0.85	2.08	0	0.01	1	-0.33	0.79	0.42	1.01	0.2	0.15	0.76	-0.19	0.26	-0.15	0.64	-1.3	1.51	0.79	1.12	0.41	0.96	1.57	1.06	0.49	1.09	0	0	0.96	0.46
5	PPBSA1	PBS	35_6	0	1	1	0	0	0	-1.59	-0.33	0.34	0.31	1.27	0.57	2.34	1.11	1.08	-0.06	0.84	2.34	-1.07	0.32	0	0	0.51	0.27	0.18	-0.01	-0.24	2.05	-1.82	-0.07	-0.41	-1.67	-1.54	1.54	1.6	0.56	0.17	-1.38	1.73	-0.18	0.36	-0.07	0.85	0	3.59	0.43
5	PPBSA2	PBS	35_7	0	1	1	0	0	0	0.77	0.59	-0.34	-0.36	1.87	-0.25	2.45	-0.06	0	0.24	0.96	1.93	0	0.87	-0.4	0	-0.38	0.7	0.16	0.32	0.09	-0.34	0.89	0.17	2.02	0	0.99	2.07	-0.06	-0.22	-0.18	-0.35	1.78	0.26	0.27	0.24	0	0	2.03	0.48
5	PPBSA3	PBS	35_8	0	1	1	0	1.77	0	0.45	0.13	0.34	-1.12	1.12	-0.12	1.31	0	1.24	0.28	-0.03	0.03	0	0.87	0.51	0	0.12	0.05	0.11	0.37	-0.13	-1.68	0.29	0.25	0.19	0.33	-0.17	0.29	-1.16	-0.33	0.55	1.57	-0.45	0.17	-0.09	0.2	-2.94	0	-0.89	0.16
5	PPBSA4	PBS	36_1	0	1	1	0	0	0	0	-0.06	-0.26	-0.98	0.48	0.75	-0.95	0	0	0.47	0.41	0.51	0	0.06	0	0	0.41	0.84	0.54	-0.01	1.02	0.72	-2	0.43	-0.12	0	0.08	0	0	0.31	0.29	0.07	0	0.52	0.48	0.36	0	0	0.37	-0.04
5	PPBSA5	PBS	36_2	0	1	1	0	0	0	0	0.44	1.12	-1.55	2.74	-0.09	0.59	0	1.53	0.46	1.8	0.24	0	-0.07	2.41	0	2.16	1.04	0.31	1.03	0.22	-0.9	-0.23	0.53	0.12	1.38	1.8	-0.59	1.8	1.66	1.21	1.67	-1.21	0.01	0.4	0.1	0	0	2.27	0.94
5	PPBSA6	PBS	36_3	0	1	1	0	0	0	1.26	0.22	-0.71	0	2.17	3.02	-0.51	0	0	1.5	-0.12	1.94	0	0.44	2.18	0.5	0.04	0.74	1.55	0.44	-0.04	-0.44	-0.29	0.45	0.62	0	0.32	1.75	0.91	0.67	0.63	-0.1	0	1.74	0.17	1.68	1.09	0	0.85	0.94
5	PPBSA7	PBS	36_4	0	1	1	0	-2.37	0	1.01	0.13	0.14	2.25	0.31	0.22	-0.07	0	0	0.91	0.57	-0.3	0	0.87	2.45	0	1.57	0.37	0.6	-0.26	0.14	-0.87	0.63	0.15	0.4	-1.92	2.53	1	0	2.33	0.24	0.07	0	1.06	0.03	0.92	2.16	0	0.93	0.34
5	PPBSA8	PBS	36_5	0	1	1	0	-0.91	0	-0.96	1.33	1.73	2.95	1.14	1.76	2.37	0	0	1.79	0.73	0.6	0	0.87	2.27	0	1.69	1.14	1.81	0.9	0.52	1.66	1.7	0.24	1.75	0.57	-1.48	-0.61	0.73	0.13	0.44	0.51	0	2.03	0.72	1.92	0	0	2.35	0.06
5	LPBSA1	PBS	36_6	0	1	1	0	0	0	2.36	0.67	1.22	-0.71	0.79	0.22	0	0	0	0.56	2.31	1.89	0	0.34	2.1	0	1.18	0.65	0.18	0.19	0.16	0.76	0.89	0.38	0.49	0.84	-1.58	-0.05	0	-1.69	0.53	-1.3	1.83	0.33	0.13	0.27	0	0	-2.04	1.81
5	LPBSA2	PBS	36_7	0	1	1	0	0	0	-1.14	0.48	-0.84	-1.32	1.43	-2.03	0	0	0	-0.02	0.48	-1.59	0	-0.72	0.97	-1.43	-1.52	0.49	-0.22	0.45	-0.04	-1.99	0.55	0.77	-2.01	-1.53	-1.38	0	-1.04	-0.58	-1.43	-1.58	0	-0.09	0.21	0.11	-1.54	0	1.51	-0.08
5	LPBSA3	PBS	36_8	0	1	1	0	0	0	-0.26	0.48	0.5	1.32	1.22	0.55	0	-0.16	0	0.35	0.71	0.38	0.99	-0.35	2.29	-0.71	0.17	0.28	0.41	0.04	-0.48	0.61	0.47	0.22	0.47	0.35	0.38	-0.14	1.46	0.24	0.06	-0.61	1.58	0.32	0.15	0.36	-1.47	0	0.35	0.07
5	LPBSA4	PBS	37_1	0	1	1	0	0.61	0	-0.94	0.19	0.23	2.09	0.91	0.9	0.09	0	0	0.01	1.01	1.91	0	0.91	1.52	0	-0.46	0.1	0.4	0.27	-0.36	0.3	0.27	0.46	-0.12	0.91	0.07	2.11	0.57	0.3	0.25	0.1	0	0.06	0.35	0.08	1.34	0	0.78	0.3
5	LPBSA5	PBS	37_2	0	1	1	0	-0.98	0	2.17	0.38	-0.58	-1.74	1.15	1.71	0.3	0	1.68	1.9	0.93	-0.16	-1.46	0.3	2	1.72	0.58	0.53	1.82	0.73	-0.1	0.97	0.11	-0.03	0.64	1	0.14	0.75	0.16	0.66	0.12	0.15	1.88	2.03	0.15	1.97	0	0	0.67	0.63
5	LPBSA6	PBS	37_3	0	1	1	0	0	0	0	0.83	2.06	-2.69	2.39	0.89	1.07	0	0	0.36	1.55	0	0	0.19	1.9	0	1.3	0.6	0.3	0.86	0.07	0.44	0.46	0.76	0.17	0.9	0.1	1.46	0	0.73	0.66	-0.32	0	0.2	0.42	0.22	0	0	-0.27	0.57
5	LPBSA7	PBS	37_4	0	1	1	0	0	0	-1.25	0.6	0.78	-0.04	3.18	0.86	1.1	0	1.66	0.37	1.18	1	2.05	0.72	2.8	2.07	0.63	0.58	0.56	1.24	0.09	0.66	1.88	0.76	0.53	0.94	0.62	-1.27	2.41	2.68	0.43	0.53	0	0.44	0.92	0.31	2.22	0	-2.23	-0.14
3	LA4	Attenuated	49_2	1	0	0	0	4.06	3.56	3.27	0.93	1.32	2.22	3.24	2.31	2.39	3.93	3.67	1.27	3.09	2.47	3.61	0.72	2.44	3.2	3.19	1.52	1.83	2.33	1.48	2.33	0.27	2.71	2.16	2.04	2.19	3.35	3.15	2.38	1.87	0.68	1.85	0.31	1.61	0.43	3.94	3.59	1.22	2.09
3	LA5	Attenuated	49_3	1	0	0	0	2.78	3.87	0.12	2.58	1.62	2.46	3.42	2.01	2.55	2.83	2.03	1.92	2.83	3.89	1.78	0.46	1.89	3.58	-0.5	1.53	2.3	3.14	1.61	2.95	1.61	3.89	1.17	0.64	1.81	0.82	1.56	3.72	1.94	1.86	1.7	1.08	1.3	1.35	3.99	2.99	1.01	0.93
3	LA6	Attenuated	49_4	1	0	0	0	3.81	3.32	3.47	1.33	1.45	2.48	4.72	2.47	2.46	3.68	2.86	1.3	2.6	3.87	3.89	0.82	2.02	1.7	2.78	1.44	1.95	2.16	1.58	3.98	1.55	2.13	1.96	3.69	1.94	3.8	4.15	2.03	1.61	0.7	4	1.33	1.76	0.93	2.71	3.95	2.53	1.82
3	MA4	Attenuated	49_5	1	0	0	1	2.74	3.61	3.74	1.49	0.59	1.91	2.89	2.43	2.17	3.91	3.91	0.88	2.62	3.83	0	0.74	2.14	3.99	2.95	1.4	1.54	1.63	1.55	2.59	1.03	2.24	1.35	1.57	1.81	3.47	3.34	1.86	1.6	2	3.92	0.24	1.52	0.07	3.51	3.37	0.74	1.75
3	MA5	Attenuated	49_6	1	0	0	1	4.02	3.72	0.73	1.31	0.68	4.2	4.34	3.33	3.55	3.92	3.68	1.46	2.56	3.93	3.94	0.6	2.92	2.48	2.01	1.61	2.2	0.4	1.81	1.85	1.55	2.27	2.6	3.61	0.79	3.3	4.15	0.92	1.87	1.45	4.36	1.57	1.72	1.35	3.68	3.97	0.7	1.75
3	MA6	Attenuated	49_7	1	0	0	1	3.94	3.19	1.74	1.05	2.54	1.01	2.07	2.73	3.9	3.72	3.46	1.49	1.65	3.72	0	0.29	0.65	3.3	4.32	1.65	2.02	1.86	1.39	1.2	0.3	2	2.27	3.65	2.38	2.18	3.92	2.43	1.77	0.64	3.3	0.27	2.04	1.65	3.5	3.42	1.12	0.9
3	MA7	Attenuated	49_8	1	0	0	1	3.98	3.42	2.12	1.49	-0.22	3.25	4.23	3.74	4.02	3.48	3.27	1.49	2.75	3.46	1.83	0.63	1.56	3.3	2.68	1.92	2.17	1.5	1.1	3.26	0.7	2.26	1.65	1.19	1.2	2.15	4.14	1.91	1.89	1.51	3.85	0.96	2.05	0.84	1.61	3.29	1.88	1.65
3	MA8	Attenuated	50_1	1	0	0	1	3.84	3.34	1.95	0.46	0.83	2.1	2.13	2.42	3.73	3.6	3.37	1.28	2.46	2.07	0	0.26	1.56	1.88	2.2	1.72	1.74	1.76	0.99	1.91	0.75	1.79	1.97	1.09	1.68	2.22	2.25	1.45	1.5	1.76	3.75	1.62	1.58	0.75	1.02	3.2	1.19	0.94
3	LHKA4	Heat killed	50_2	2	0	1	1	-1.69	-1.11	-0.17	-0.07	-0.19	-0.6	0.55	1.43	-0.13	-1.85	0	0.61	-0.19	0.27	0	0.22	-0.09	-1.53	-0.23	-0.08	0.89	-0.74	-0.18	1.96	-2.2	-0.04	0.73	1.92	-1.63	-1.31	-0.52	-0.06	-0.42	-2.06	-0.29	0.69	0.32	0.65	-1.17	0	0.98	-0.58
3	LHKA5	Heat killed	50_3	2	1	1	1	-1.45	0	0	1.4	0.07	-1.25	1.71	-0.15	-0.55	0	0	-0.42	0.14	0	0	0.43	0	0	0.11	0.35	-0.41	0.06	0.38	-0.02	0	0.06	-0.16	0	-2.12	0	0	0.02	0.16	-0.28	2.9	-0.39	0.18	-0.43	0	1.66	-0.37	1.97
3	LHKA6	Heat killed	50_4	2	1	1	1	-0.34	0	-1.52	0.14	-2.87	-1.47	1.46	-1.52	0.53	0	0	-2.44	-0.57	-1.43	0	0.49	-1.51	-0.62	-1.67	-1.16	-2.11	0.53	-2.45	1.81	0.25	-1.98	-0.5	-1.78	-2.03	-1.66	-0.71	0.22	-2.12	-2.2	0	-2.36	0.26	-0.84	0	0	-1.63	-1.85
3	MHKA4	Heat killed	50_5	2	1	1	0	0	0	1.24	-0.42	-0.34	2.01	1.26	-0.4	0.39	1.28	0	-0.28	0.46	2.7	0	0.42	0.89	1.99	0.26	0.9	-0.01	0.09	-0.01	-0.15	-0.27	-0.29	0.45	-0.33	-0.32	1.47	-0.12	-0.04	-0.05	-0.11	1.21	-0.24	-0.23	-0.18	-1.61	-2.01	0.43	0.29
3	MHKA5	Heat killed	50_6	2	0	1	0	0	2.15	0.63	-1.92	0.81	0	-1.82	-1.6	0.88	2.63	0	-2.6	-2.22	0	0	0.14	1.47	0.46	0.88	0.77	-2.12	0.03	-2.32	0	0.65	-2.13	-1.74	-1.5	-1.94	2.52	2.37	0.35	-2.15	-1.96	1.21	-0.18	0.47	0.09	-1.42	0	-0.61	-0.63
3	MHKA6	Heat killed	50_7	2	1	1	0	0	0	-0.04	-0.52	0.48	0.5	0.74	0.05	2.31	0	0	-0.32	-0.68	0	0	0.84	-0.02	-1.13	-0.05	0.28	-0.15	0.28	0.29	0	0.33	-1.82	0.13	-0.46	1.01	-0.2	0.14	-0.23	-0.37	0.3	0.05	-0.21	0.23	-0.05	-1.19	0	-0.11	-0.07
3	MHKA7	Heat killed	50_8	2	1	1	0	0	0	1.16	-0.36	-0.15	-1.78	1.02	2.29	0.37	0	0	1.31	0.21	0.77	0	-0.17	-0.29	0	-0.07	0.18	1.22	-0.24	-0.51	-0.32	-0.53	-0.35	-0.16	-0.55	-1.05	0	0	-0.13	-0.49	-1.25	-1.03	1.49	-0.16	1.39	0	0	2.05	-0.35
3	MHKA8	Heat killed	51_1	2	0	1	0	0	0	0.53	0.33	0.11	1.04	2.83	0.58	1.75	0	2.08	0.64	2.55	-2.04	0	-0.63	1.2	0	0.48	0.51	0.96	0.07	0.05	0.6	0.31	0.5	0.09	0.58	0.06	0.95	-1.93	0.19	0.32	1.18	0.5	0.77	0.29	0.69	-0.58	-2	0.9	0.36
3	LPBSA4	PBS	51_2	0	1	1	0	0	0	0.49	-0.16	-0.11	-0.89	0.19	-0.63	-0.83	0	0	0.71	-0.31	-1.93	0	-0.23	0.31	0	0.09	0.36	-0.2	-1.97	-0.22	-1.8	0	0.08	0.08	-2.08	-1.54	0.39	1.26	-0.16	-1.96	-0.6	1.62	0.87	-2.23	0.73	-0.24	0	0.74	-0.05
3	LPBSA5	PBS	51_3	0	1	1	0	0	0	2.78	-0.14	-0.03	-0.12	0.04	1.69	0.33	0	0	1.54	-0.85	-0.4	0	-0.09	-1.34	-1.42	-0.12	0.44	1.55	0.64	0.19	1.33	0.02	0.15	0.54	-0.28	-0.09	0.64	-1.28	0.16	0.04	0.03	-0.35	1.51	0.21	1.48	0	0	2.19	0.55
3	LPBSA6	PBS	51_4	0	1	1	0	0	0	0.81	0.01	0.04	0.67	0.9	-0.16	0.5	0	0	-0.15	0.25	-0.59	1.19	0.5	0.78	-0.16	0.28	0.45	-0.15	1.21	0.47	-1.43	0.18	0.16	0.33	-0.06	0.14	1.25	0.07	-0.08	0.03	0.27	1.7	-0.12	0.48	-0.02	0.1	-1.4	-0.58	0.31
3	MPBSA4	PBS	51_5	0	1	1	1	0	0	-0.04	0.38	0.28	-1.7	0.97	-0.7	0.58	0	0	-0.59	0.1	-1.25	0	0.51	0.21	2.08	0.27	0.82	-0.48	0.07	0.12	-1.36	0.4	0.4	0.24	-1.8	0.15	-1.25	0.94	-0.1	-0.19	0.67	0	-0.63	0.24	-0.52	-1.41	0	1.81	0.34
3	MPBSA5	PBS	51_6	0	1	1	1	0	0	-0.19	1.44	0.22	2.11	0.5	-0.12	0.25	0	0	0.75	0.13	0.73	1.35	0.14	-1.49	0	-0.11	0.01	0.02	-0.13	0.5	-1.11	0.85	0.13	-0.3	1.79	0.55	-1.59	0	0.19	0.07	1.98	0.65	0.82	0.2	0.79	-0.29	0	-0.22	-0.1
3	MPBSA6	PBS	51_7	0	1	1	1	-1.62	0	0	-0.13	-0.27	0	-2.04	-0.26	0.19	0.44	-1.41	0	0.1	-1.78	0	0.23	1.66	-0.77	0.19	0	0.03	0.07	0.27	-0.52	0.43	-0.17	1.85	-0.6	0	-2.43	-1.52	-0.22	0.08	-1.26	1.68	0.22	0.26	0.47	-1.4	0	2.99	0.44
3	MPBSA7	PBS	51_8	0	1	1	1	0	0	-1.55	-2.18	-0.07	0	0.69	0.27	-1.73	0	-1.36	0.73	-1.94	-1.96	0	0.42	1.44	0	-2.05	0.69	0.77	0.11	0.26	-1.5	2.44	0.33	0.96	-0.62	0	-1.95	-1.64	0.15	0.37	1.2	-1.17	1	0.67	0.91	-1.66	0	-0.21	0.85
3	MPBSA8	PBS	52_1	0	1	1	1	0	1.03	0.3	-0.14	-0.23	-0.26	0.36	-0.39	-1.34	0.45	1.7	-0.46	0.09	-0.81	1.34	0.15	0.39	0.13	0.23	0.16	-0.5	-0.77	0.07	-1.77	-2.53	0.16	0.2	-1.64	0.1	1.62	1.41	-0.07	0.15	0.16	0.29	-0.42	0.08	-0.4	-1.62	0	-0.7	0.28
3	LA2	Attenuated	6_3	1	0	0	0	4.18	3.7	2.43	1.09	0.59	1.76	4.37	2.22	4.35	4.08	3.42	1.71	2.18	4.16	4.05	-0.02	3.87	3.5	1.56	1.99	2.09	0.81	1.36	1.99	3.8	2.3	2.27	1.8	2.18	4.14	1.88	1.96	1.86	1.42	4.24	0.8	1.71	1.17	4.15	4.04	1.18	1.03
3	LA3	Attenuated	6_4	1	0	0	0	3.95	4.16	0.82	1.23	1.58	3.47	3.45	2.94	2.8	4.19	4.21	1.85	3.64	2.52	2.63	0.62	2.73	4.21	0.24	2.24	2.39	0.31	0.8	3.89	1.18	2.24	2.15	0.84	2.23	3.74	3.3	1.71	1.58	2.1	3.91	1.31	1.49	1.03	3.59	3	1.46	1.03
3	MA1	Attenuated	6_5	1	0	0	1	2.34	3.83	2.6	2.53	1.88	1.33	2.89	4.08	2.69	4.27	4.02	1.77	4.61	2.38	4.43	1.13	2.71	4.43	2.84	1.55	1.96	1.88	1.64	3.65	2.53	2.59	2.16	3.33	2.72	3	3.2	3.04	2.28	2.23	2.7	1.37	1.78	1.61	4.37	4.33	1.02	2.23
3	MA2	Attenuated	6_6	1	0	0	1	4.16	3.79	2.99	1.57	-0.06	2.61	2.64	4.21	2.47	4.24	3.73	1.65	2.39	4.16	0	0.83	3.4	4.03	3.26	2.85	2.17	1.85	1.8	4.16	1.15	2.51	1.45	2.65	2.36	2.24	4.48	2.2	1.68	1.23	4.36	1.09	1.37	0.81	4.67	4.04	1.04	2.1
3	MA3	Attenuated	6_7	1	0	0	1	3.84	3.53	4.12	2.73	1.75	1.55	3.51	2.43	2.33	3.71	3.64	1.16	2.23	3.76	3.81	0.89	4	4.1	0.5	1.75	1.84	0.82	1.88	3.87	1.62	2.72	2.7	3.52	4.66	3.65	4.17	4.69	1.78	2.14	4.33	1.19	1.5	0.25	3.32	3.11	-0.33	1.61
3	LHKA1	Heat killed	6_8	2	1	1	1	0	0	0.58	0.42	-0.36	0	2.92	0	0.34	0	0	0.55	0.21	0	0	0.35	0	0	-0.88	-1.86	0.58	0.32	0.15	0	-0.08	-1.87	0.58	0.45	-0.06	0.71	2.17	0.65	-0.07	-0.25	0	0.61	0.37	0.52	0	0	1.11	-0.47
3	LHKA2	Heat killed	7_1	2	1	1	1	3.52	1.14	0.25	-0.19	0.58	1.18	3.3	-0.44	2.1	0	0	0.8	2.9	3.09	0	0.45	0.08	0	-1.04	0.44	0.05	0.21	0.16	1.96	0.29	0.58	-0.73	-0.58	0.48	-0.16	0	1.79	0.23	0.62	-0.64	-0.19	0.62	-0.02	0	0	-0.67	0.53
3	LHKA3	Heat killed	7_2	2	0	0	1	0	0	0.51	0.04	-0.21	1.81	0.55	-0.3	1.12	0.8	0	-0.13	1.15	2.43	0	0.08	-1.32	0	2.02	0.49	0.25	-0.11	0.06	-0.43	-0.84	-0.01	0.41	0.56	0.62	3.25	0	0.72	0.1	0.88	1.5	-0.01	0.28	-0.02	0	0	0.43	0.08
3	MHKA1	Heat killed	7_3	2	1	1	0	0.73	-0.79	-0.95	0.1	-0.5	0.27	1.09	-0.87	0.46	0.78	0.13	0.07	0.69	-2.11	-0.23	-0.42	0	0	0.2	-0.22	-0.26	-2.45	-0.79	-1.53	2.61	-2.42	-0.73	-1.48	-0.29	-1.85	-0.02	-2.08	-0.88	0.08	-0.09	0.05	0.15	0.24	0	0	1.9	-0.91
3	MHKA2	Heat killed	7_4	2	0	0	0	0	0	-0.1	0.36	-0.52	0.63	0.95	-1.66	1.73	0	0	-0.99	0.89	0	0	0.77	0.48	0	0.18	0.38	-0.58	0.26	0.07	-2.67	0.1	0.26	-0.09	0.19	-0.5	1.64	0	0.06	-0.3	0.13	-0.18	-1.01	0.17	-0.92	0	0	-0.01	-0.08
3	MHKA3	Heat killed	7_5	2	1	1	0	0	0	-0.2	0.57	-0.42	0.96	1.84	-0.32	0.52	0	0	-0.05	0.61	0	0	0.26	1.61	2.43	0.57	0.08	0.19	0.98	-0.09	0	0.16	0.3	0.74	0.07	0.09	0.17	1.8	0.11	0.29	0.17	1.07	0.06	0.47	-0.05	-0.4	3.01	1.44	-0.24
3	LPBSA1	PBS	7_6	0	1	1	0	0	0	-1.69	0.52	0.6	-1.75	1.8	1.59	1	0	0	0.77	0.67	-1.88	2.52	-0.01	1.55	0	0.94	1.08	1.15	-0.71	-1.79	-2.1	0.52	0.32	0.7	-1.36	-2.03	-1.49	0	-1.67	0.95	0.97	1.98	0.74	0.76	0.83	0	0	0.52	1.25
3	LPBSA2	PBS	7_7	0	1	1	0	0	0	-1.75	0.13	0.15	-0.53	1.36	-2.52	0.85	1.7	0	-0.31	0.21	-1.11	0	0.36	1.74	0	-0.3	0.53	-0.67	0.06	-0.32	-1.85	0.04	0.54	-0.09	1.66	-0.12	-1.72	1.23	-2.01	-0.34	0.06	1.99	-0.38	-0.02	-0.25	0	0	-1.1	0.36
3	LPBSA3	PBS	7_8	0	1	1	0	0	0	0	0.67	-0.61	0.17	0.8	0	0.72	0	0	-0.09	0.66	-2.4	-0.76	0.19	0.89	0	1.61	0.37	-0.67	0.25	-0.35	0	0.19	-0.08	0.87	-0.22	0.36	0	0	0.06	-0.35	-0.14	-2.01	-0.04	-0.24	0.16	0	0	-1.58	-0.11
3	MPBSA1	PBS	8_1	0	1	1	1	0	0	0.29	-1.12	-0.67	-0.47	1.28	0.24	0.03	0	1.48	0.29	0.33	0	1.71	-0.12	2.33	-1.17	0.94	0.71	-0.02	-0.06	-0.02	1.23	-0.38	0.13	0.42	1.21	-0.21	0.32	2.18	2.07	0.74	-0.36	2.17	0.21	0.39	0.21	1.17	2.54	0.59	0.22
3	MPBSA2	PBS	8_2	0	1	1	1	0	0	3.17	0.05	0.97	0.07	0.36	0	0.15	0	1.4	-0.32	0.02	0	0	-0.23	0.41	0	0.21	0.25	2.74	0.04	-0.42	1.81	-0.11	1.62	0.08	0.37	-0.58	1.61	0	0	-0.18	-0.01	0.5	0.04	1.13	0.01	0	0	-0.7	0.36
3	MPBSA3	PBS	8_3	0	1	1	1	-0.53	0	0.93	-0.07	0.08	-0.18	0.55	-0.35	0.07	0	0.76	-0.25	0.19	-1.06	0	0.52	0.17	-1.77	0.17	0.28	-0.04	-0.05	-0.14	-1.37	-0.11	-0.3	0.43	-1.24	-0.53	0.22	0.03	-0.21	-0.11	0.12	-0.82	-0.23	0.03	0.2	-1.64	0	2.22	0.37
[truncated: 206 more columns]

## Sheet: Hamster_10ˆ7 Antigens
Antigen	estimate	sterr	tstat	pstat	trank	prank	BHpCritical	BHp_sig
CopLigAU.unique..RepeatsA7.13	-3.94459	0.16839	-23.4254	3.94904e-35	4	4	0.00030303	1
CopLigB.Repeats116.nt1541743	-3.47892	0.0561888	-61.9149	1.57746e-63	1	1	7.57576e-05	1
LIC10054	-2.39811	0.27559	-8.70173	8.36155e-13	49	49	0.00371212	1
LIC10115	-1.52459	0.136375	-11.1794	2.60208e-17	27	27	0.00204545	1
LIC10215	-1.05973	0.166253	-6.3742	1.61357e-08	67	67	0.00507576	1
LIC10405	-2.70216	0.27816	-9.71443	1.13936e-14	39	39	0.00295455	1
LIC10464LigAB.R16	-1.75459	0.19964	-8.78879	5.76946e-13	48	48	0.00363636	1
LIC10464LigB.R812	-2.16919	0.213782	-10.1467	1.85667e-15	34	34	0.00257576	1
LIC10464s1	-2.42243	0.212265	-11.4123	1.00899e-17	25	25	0.00189394	1
LIC10464s2	-3.66757	0.0816954	-44.8932	7.29724e-54	2	2	0.000151515	1
LIC10464s2.1	-2.92243	0.190387	-15.3499	2.98898e-24	12	12	0.000909091	1
LIC10465LigA.R813	-1.1173	0.117452	-9.51279	2.66811e-14	43	43	0.00325758	1
LIC10465s1	-2.34703	0.175436	-13.3782	4.35702e-21	17	17	0.00128788	1
LIC10465s2	-3.47459	0.239644	-14.499	6.52326e-23	14	14	0.00106061	1
LIC10483	-2.64946	0.278143	-9.52554	2.5281e-14	41	41	0.00310606	1
LIC10486	-0.446216	0.0882418	-5.05675	3.20464e-06	80	80	0.00606061	1
LIC10623	-1.65459	0.252859	-6.54354	7.97794e-09	66	66	0.005	1
LIC10624	-3.75595	0.171179	-21.9417	2.35739e-33	5	5	0.000378788	1
LIC10711	-2.13838	0.207184	-10.3211	8.9675e-16	33	33	0.0025	1
LIC10892	-1.15568	0.130911	-8.82798	4.88221e-13	47	47	0.00356061	1
LIC11352..ADI.	-1.51919	0.14379	-10.5653	3.25238e-16	30	30	0.00227273	1
LIC11370	-1.36108	0.143828	-9.46328	3.28935e-14	45	45	0.00340909	1
LIC11389	-1.62757	0.0970136	-16.7767	2.08703e-26	9	9	0.000681818	1
LIC11456	-2.93649	0.241761	-12.1462	5.2993e-19	21	21	0.00159091	1
LIC11569	-1.51541	0.202264	-7.49222	1.4572e-10	57	57	0.00431818	1
LIC11570	-2.07865	0.102196	-20.3399	2.47297e-31	7	7	0.000530303	1
LIC11573	-1.71568	0.141486	-12.1261	5.73993e-19	22	22	0.00166667	1
LIC11623	-2.26514	0.23864	-9.49183	2.91521e-14	44	44	0.00333333	1
LIC11653	-2.34676	0.211977	-11.0708	4.05658e-17	29	29	0.00219697	1
LIC11713	-2.75676	0.278267	-9.90688	5.0714e-15	37	37	0.00280303	1
LIC11990s1	-2.78649	0.248093	-11.2316	2.10333e-17	26	26	0.0019697	1
LIC12180	-1.99297	0.209412	-9.51702	2.62084e-14	42	42	0.00318182	1
LIC12263	-1.80405	0.117219	-15.3904	2.58698e-24	11	11	0.000833333	1
LIC12538	-1.72973	0.164786	-10.4968	4.32068e-16	32	32	0.00242424	1
LIC12544	-3.03189	0.239318	-12.6689	6.75824e-20	18	18	0.00136364	1
LIC12631	-0.738108	0.134768	-5.47688	6.19615e-07	76	76	0.00575758	1
LIC12632	-1.45622	0.0959476	-15.1772	5.54722e-24	13	13	0.000984848	1
LIC12966	-0.537297	0.124359	-4.32052	4.97162e-05	95	95	0.00719697	1
LIC1SPN3200s2	-3.55892	0.22942	-15.5127	1.67515e-24	10	10	0.000757576	1
LIC20118	-3.50865	0.160614	-21.8453	3.09677e-33	6	6	0.000454545	1
LIC20214	-0.643514	0.286704	-2.24452	0.0279165	154	159	0.0120455	0
LIC20218	-1.37676	0.141608	-9.72234	1.10203e-14	38	38	0.00287879	1
LIC20250	-3.88135	0.132644	-29.2614	2.37759e-41	3	3	0.000227273	1
LIC20301	-3.21595	0.236079	-13.6223	1.72148e-21	15	15	0.00113636	1
CopLigBU.unique..RepeatsB7.12	-3.05	0.157821	-19.3256	5.39942e-30	8	8	0.000606061	1
LIC10009	-0.391351	0.146352	-2.67405	0.00929363	135	137	0.0103788	1
LIC10010	-0.303243	0.178203	-1.70168	0.0931915	188	208	0.0157576	0
LIC10017	-1.41541	0.243318	-5.8171	1.58413e-07	71	71	0.00537879	1
LIC10027	-0.181892	0.16156	-1.12585	0.264021	249	297	0.0225	0
LIC10044	0.110811	0.132678	0.835189	0.406413	579	381	0.0288636	0
LIC10050	-2.67946	0.212435	-12.6131	8.40586e-20	19	19	0.00143939	1
LIC10052	-0.340811	0.226468	-1.50489	0.136787	205	233	0.0176515	0
LIC10053	-0.938649	0.202338	-4.639	1.55556e-05	87	87	0.00659091	1
LIC10056	-0.0683784	0.0925656	-0.738702	0.462523	317	408	0.0309091	0
LIC10059	0.0443243	0.0978047	0.453192	0.651792	527	502	0.0380303	0
LIC10060	-0.218108	0.203394	-1.07235	0.287196	256	307	0.0232576	0
LIC10063s1	-0.155676	0.309333	-0.503262	0.616338	358	481	0.0364394	0
LIC10063s2	-0.228108	0.184163	-1.23862	0.219566	232	272	0.0206061	0
LIC10080	-0.0135135	0.243783	-0.0554325	0.95595	442	645	0.0488636	0
LIC10082	-0.126216	0.171926	-0.734133	0.465285	318	409	0.0309848	0
LIC10083	-0.037027	0.107427	-0.34467	0.731361	394	545	0.0412879	0
LIC10089	-0.201622	0.16123	-1.25052	0.215214	229	269	0.0203788	0
LIC10093	-0.161892	0.15531	-1.04238	0.300773	261	315	0.0238636	0
LIC10107	-0.142162	0.180759	-0.786472	0.434208	308	394	0.0298485	0
LIC10116	0.0310811	0.0917982	0.338581	0.735925	506	549	0.0415909	0
LIC10120	-0.226486	0.322223	-0.702887	0.484425	323	418	0.0316667	0
LIC10125s2	-2.82297	0.238617	-11.8306	1.86777e-18	23	23	0.00174242	1
LIC10170	-0.117838	0.180398	-0.653211	0.51573	338	438	0.0331818	0
LIC10171	0.05	0.157212	0.318042	0.751387	502	556	0.0421212	0
LIC10190	0.155135	0.153377	1.01146	0.315231	601	325	0.0246212	0
LIC10191	-1.90838	0.199399	-9.57066	2.08938e-14	40	40	0.0030303	1
LIC10192	-1.21	0.239886	-5.04406	3.36504e-06	81	81	0.00613636	1
LIC10204	-0.326486	0.255237	-1.27915	0.205008	225	264	0.02	0
LIC10210	-0.157838	0.266908	-0.591357	0.556159	344	456	0.0345455	0
LIC10217	-0.15	0.225329	-0.665693	0.507764	333	433	0.032803	0
LIC10225	-0.0648649	0.17652	-0.367466	0.714365	388	532	0.040303	0
LIC10230	0.139459	0.131237	1.06266	0.291539	604	310	0.0234848	0
LIC10231	-0.80027	0.261874	-3.05593	0.00316006	127	128	0.00969697	1
LIC10234	0.0416216	0.0751723	0.553683	0.581535	540	467	0.0353788	0
LIC10236	0.0824324	0.142885	0.576914	0.565822	544	460	0.0348485	0
LIC10260	0.0289189	0.298766	0.0967945	0.923162	460	634	0.0480303	0
LIC10262	-0.204324	0.213251	-0.95814	0.341244	277	338	0.0256061	0
LIC10285	-0.0151351	0.0762896	-0.19839	0.843307	413	595	0.0450758	0
LIC10286	-0.105405	0.19609	-0.537536	0.592578	352	471	0.0356818	0
LIC10289	0.136216	0.108791	1.2521	0.214644	618	268	0.020303	0
LIC10303	0.348378	0.208883	1.66781	0.099758	637	211	0.0159848	0
LIC10304	-0.108919	0.138065	-0.788898	0.432798	307	393	0.0297727	0
LIC10314	-0.82027	0.244312	-3.35747	0.00126706	116	116	0.00878788	1
LIC10318	-0.150811	0.275177	-0.54805	0.585376	350	468	0.0354545	0
LIC10320	-0.23027	0.221083	-1.04156	0.301151	262	316	0.0239394	0
LIC10321	-0.366216	0.162206	-2.25772	0.0270395	152	156	0.0118182	0
LIC10322	0.0289189	0.060757	0.475977	0.635552	532	490	0.0371212	0
LIC10325	-1.44189	0.211656	-6.81243	2.58755e-09	62	62	0.00469697	1
LIC10331	0.0545946	0.107502	0.507845	0.613136	536	478	0.0362121	0
LIC10345	-0.684054	0.268023	-2.55222	0.0128566	140	143	0.0108333	0
LIC10355	0.323784	0.178922	1.80964	0.0745843	641	198	0.015	0
LIC10362	-0.0378378	0.22981	-0.164648	0.869689	420	607	0.0459848	0
LIC10374	0.141622	0.162082	0.873764	0.385193	589	365	0.0276515	0
LIC10385	0.291622	0.273683	1.06555	0.290239	606	308	0.0233333	0
LIC10388	-0.292162	0.280612	-1.04116	0.301334	263	317	0.0240152	0
LIC10398	-0.0291892	0.0854713	-0.341509	0.733729	395	546	0.0413636	0
LIC10399	-0.508919	0.246399	-2.06543	0.0425344	163	173	0.0131061	0
LIC10402	-0.940541	0.187093	-5.02713	3.59121e-06	82	82	0.00621212	1
LIC10411	-0.160811	0.215663	-0.745657	0.458336	315	406	0.0307576	0
LIC10413	-0.0651351	0.191473	-0.34018	0.734726	396	547	0.0414394	0
LIC10421	-1.0673	0.271185	-3.93568	0.000191294	102	102	0.00772727	1
LIC10424	0.149189	0.150572	0.990819	0.325139	599	333	0.0252273	0
LIC10441	-0.0135135	0.250073	-0.0540384	0.957056	444	647	0.0490152	0
LIC10474	-0.260811	0.172255	-1.5141	0.134441	204	231	0.0175	0
LIC10478	-0.295405	0.247595	-1.1931	0.236802	237	278	0.0210606	0
LIC10480	0.132162	0.0897725	1.47219	0.145389	627	240	0.0181818	0
LIC10481	-0.0294595	0.0206774	-1.42472	0.15862	212	244	0.0184848	0
LIC10488	-0.0321622	0.157474	-0.204238	0.838752	410	589	0.0446212	0
LIC10490	-0.363784	0.184396	-1.97284	0.0524084	172	182	0.0137879	0
LIC10491s1	-0.00513514	0.215606	-0.0238172	0.981065	449	653	0.0494697	0
LIC10491s2	0.153784	0.248608	0.618579	0.538173	550	451	0.0341667	0
LIC10492	0.0616216	0.24658	0.249905	0.803382	486	579	0.0438636	0
LIC10497s1	0.0886486	0.195332	0.453835	0.651332	528	501	0.0379545	0
LIC10502s	-1.54811	0.229327	-6.75067	3.35385e-09	63	63	0.00477273	1
LIC10502s4	-0.589459	0.275013	-2.14339	0.0355094	156	163	0.0123485	0
LIC10533	0.175135	0.304301	0.575532	0.566751	543	461	0.0349242	0
LIC10534	-0.298649	0.238968	-1.24974	0.215497	230	270	0.0204545	0
LIC10544	-0.0191892	0.256733	-0.0747436	0.940629	439	639	0.0484091	0
LIC10551	-0.117297	0.157552	-0.744498	0.459032	316	407	0.0308333	0
LIC10562	-1.96595	0.244111	-8.05348	1.33086e-11	52	52	0.00393939	1
LIC10575	0.0597297	0.249888	0.239026	0.811774	483	582	0.0440909	0
LIC10580	-0.0291892	0.143144	-0.203915	0.839004	411	590	0.044697	0
LIC10589	-2.0027	0.170665	-11.7347	2.74412e-18	24	24	0.00181818	1
LIC10593	-0.334595	0.160789	-2.08096	0.041046	160	169	0.012803	0
LIC10598	0.0886486	0.147687	0.600248	0.550252	546	455	0.0344697	0
LIC10599	-0.220541	0.237321	-0.929292	0.355887	284	347	0.0262879	0
LIC10604	0.572432	0.225951	2.53344	0.0135046	654	145	0.0109848	0
LIC10611	-0.0348649	0.212112	-0.16437	0.869907	421	608	0.0460606	0
LIC10627	0.0281081	0.0590731	0.475819	0.635664	531	491	0.037197	0
LIC10628	-1.09027	0.247271	-4.40921	3.6118e-05	93	93	0.00704545	1
LIC10643	-0.197568	0.208753	-0.946417	0.347146	279	341	0.0258333	0
LIC10651	-0.296757	0.25664	-1.15632	0.251428	244	288	0.0218182	0
LIC10652	-0.17027	0.257345	-0.661641	0.510343	335	435	0.0329545	0
LIC10665	0.0648649	0.26224	0.24735	0.805352	485	580	0.0439394	0
LIC10676	0.0781081	0.113758	0.686616	0.494561	560	425	0.032197	0
LIC10677	-0.147838	0.135588	-1.09034	0.279248	254	304	0.0230303	0
LIC10688	0	0	NA	NA	658	658	0.0498485	NA
LIC10704	-0.101351	0.289728	-0.349815	0.727513	393	543	0.0411364	0
LIC10716	0.0143243	0.168187	0.0851693	0.932367	459	636	0.0481818	0
LIC10722	-0.249189	0.21491	-1.15951	0.250135	243	287	0.0217424	0
LIC10731	-0.0508108	0.11642	-0.436443	0.66384	378	511	0.0387121	0
LIC10734	-0.148919	0.150978	-0.98636	0.327306	275	334	0.025303	0
LIC10740	0.0997297	0.248255	0.401723	0.689095	519	521	0.0394697	0
LIC10754s1	-1.22919	0.291223	-4.22078	7.09373e-05	96	96	0.00727273	1
LIC10760	-0.000540541	0.0967445	-0.0055873	0.995558	452	657	0.0497727	0
LIC10766	-0.540811	0.228666	-2.36507	0.0207626	146	150	0.0113636	0
LIC10768	0.123784	0.158214	0.782381	0.436592	571	395	0.0299242	0
LIC10769	-0.135405	0.160579	-0.843233	0.40193	301	375	0.0284091	0
LIC10773	0.427027	0.202319	2.11066	0.0383248	649	167	0.0126515	0
LIC10778	-0.0583784	0.160017	-0.364826	0.716325	389	533	0.0403788	0
LIC10787	-0.0843243	0.165879	-0.50835	0.612784	356	477	0.0361364	0
LIC10788	-2.37486	0.22604	-10.5064	4.15223e-16	31	31	0.00234848	1
LIC10792	-0.277838	0.274054	-1.01381	0.314117	268	324	0.0245455	0
LIC10796	-0.0945946	0.255177	-0.370702	0.711963	386	530	0.0401515	0
LIC10806	-0.202432	0.240853	-0.840481	0.403461	302	376	0.0284848	0
LIC10812	-0.542703	0.143136	-3.79152	0.000311395	105	105	0.00795455	1
LIC10813	-0.0751351	0.209277	-0.359022	0.720644	391	538	0.0407576	0
LIC10815	-0.232703	0.192	-1.212	0.229532	234	275	0.0208333	0
LIC10824	-0.187297	0.228499	-0.819684	0.415139	304	385	0.0291667	0
LIC10829	-0.0824324	0.185538	-0.444289	0.658185	375	507	0.0384091	0
LIC10841	-0.0586486	0.126532	-0.463508	0.644418	367	495	0.0375	0
LIC10844	-0.611892	0.075408	-8.11442	1.02593e-11	51	51	0.00386364	1
LIC10845	-1.83351	0.229742	-7.98075	1.81552e-11	53	53	0.00401515	1
LIC10850	0.0745946	0.254617	0.292968	0.770401	494	566	0.0428788	0
LIC10855	-0.0981081	0.0725705	-1.3519	0.180698	218	256	0.0193939	0
LIC10857	-0.0502703	0.157482	-0.319213	0.750503	400	555	0.0420455	0
LIC10862	-0.113243	0.253875	-0.44606	0.656911	374	506	0.0383333	0
LIC10865	0.0343243	0.228145	0.150449	0.880837	468	613	0.0464394	0
LIC10870	0.057027	0.270504	0.210817	0.833634	480	585	0.0443182	0
LIC10876	-0.242973	0.150289	-1.6167	0.110377	196	219	0.0165909	0
LIC10878	0.253243	0.157269	1.61025	0.11178	634	222	0.0168182	0
LIC10891	-1.54189	0.296333	-5.20324	1.81725e-06	77	77	0.00583333	1
LIC10897	-0.302703	0.286459	-1.05671	0.294228	259	313	0.0237121	0
LIC10902	-1.15297	0.318526	-3.61971	0.000549132	111	111	0.00840909	1
LIC10906	0.116757	0.138943	0.840322	0.403549	583	377	0.0285606	0
LIC10908	-0.0151351	0.170388	-0.0888274	0.929469	437	635	0.0481061	0
LIC10912	-0.266216	0.132422	-2.01036	0.0481925	168	178	0.0134848	0
LIC10945	-0.100541	0.186901	-0.537935	0.592304	351	470	0.0356061	0
LIC10946	0.0602703	0.124535	0.483963	0.629902	533	488	0.0369697	0
LIC10953	-0.102703	0.205248	-0.500383	0.618353	359	482	0.0365152	0
LIC10975	0.0864865	0.208492	0.41482	0.679524	521	517	0.0391667	0
LIC10977	0.121081	0.172329	0.702614	0.484593	562	419	0.0317424	0
LIC10984	-0.378378	0.182031	-2.07864	0.041265	161	170	0.0128788	0
LIC10990	0.0327027	0.166716	0.196158	0.845047	475	596	0.0451515	0
LIC10991	0.249459	0.277268	0.899706	0.371318	593	356	0.0269697	0
LIC10993	-0.455676	0.192773	-2.36379	0.0208291	147	151	0.0114394	0
LIC10995	-0.275676	0.260789	-1.05708	0.294057	257	311	0.0235606	0
LIC11003	-0.815676	0.179915	-4.53368	2.29433e-05	89	89	0.00674242	1
LIC11009	-0.41	0.154145	-2.65983	0.00965726	136	138	0.0104545	1
LIC11018	0.15027	0.108092	1.39021	0.168808	622	250	0.0189394	0
LIC11019	0.298919	0.136258	2.19378	0.0315263	652	160	0.0121212	0
LIC11024	0.0267568	0.230053	0.116307	0.907738	465	624	0.0472727	0
LIC11038	-0.271892	0.291159	-0.933826	0.353559	282	345	0.0261364	0
LIC11055	0.164595	0.116641	1.41112	0.162577	624	247	0.0187121	0
LIC11060	-0.898649	0.247303	-3.6338	0.000524466	109	109	0.00825758	1
LIC11061	-0.223784	0.255067	-0.877354	0.383254	295	363	0.0275	0
LIC11063	-0.151892	0.0929956	-1.63332	0.106828	193	215	0.0162879	0
LIC11064	-0.111892	0.246962	-0.453074	0.651877	372	503	0.0381061	0
LIC11070	0.374324	0.210334	1.77966	0.0794104	639	200	0.0151515	0
LIC11073	-1.54676	0.274633	-5.63208	3.3371e-07	73	73	0.0055303	1
LIC11077	0.0232432	0.236759	0.0981727	0.922072	463	631	0.047803	0
LIC11080	0.0775676	0.148479	0.522416	0.603007	537	474	0.0359091	0
LIC11086	0.573514	0.261777	2.19084	0.0317471	651	161	0.012197	0
LIC11092	-0.233243	0.257929	-0.904294	0.368898	289	353	0.0267424	0
LIC11094	-0.157838	0.236386	-0.667713	0.506482	332	432	0.0327273	0
LIC11098	-0.483514	0.18618	-2.59702	0.0114234	139	141	0.0106818	0
LIC11107	-0.0756757	0.149727	-0.505423	0.614827	357	480	0.0363636	0
LIC11108	-0.04	0.213153	-0.187658	0.85168	415	599	0.0453788	0
LIC11118	-0.227027	0.196676	-1.15432	0.252239	245	290	0.0219697	0
LIC11119	-0.594054	0.291258	-2.03961	0.0451114	164	174	0.0131818	0
LIC11124	-0.101351	0.203791	-0.497329	0.620494	360	483	0.0365909	0
LIC11138	-0.0278378	0.247385	-0.112528	0.910722	433	626	0.0474242	0
LIC11139	-0.428108	0.289587	-1.47834	0.14374	209	239	0.0181061	0
LIC11149	-1.91649	0.2547	-7.52448	1.2703e-10	55	55	0.00416667	1
LIC11156	0.324595	0.220908	1.46937	0.146151	626	241	0.0182576	0
LIC11167	0.141351	0.199236	0.709466	0.480359	564	415	0.0314394	0
LIC11169	0.150811	0.184814	0.816013	0.417222	576	387	0.0293182	0
LIC11174	-0.125135	0.282695	-0.44265	0.659365	376	508	0.0384848	0
LIC11176	-0.192162	0.113117	-1.69879	0.0937371	189	209	0.0158333	0
LIC11186	-2.28459	0.228011	-10.0197	3.15992e-15	36	36	0.00272727	1
LIC11187	-0.349459	0.268264	-1.30267	0.196898	223	262	0.0198485	0
LIC11202	-0.384054	0.232279	-1.65342	0.102661	191	213	0.0161364	0
LIC11206	-0.131892	0.187763	-0.702438	0.484702	324	420	0.0318182	0
LIC11210	0.233243	0.272389	0.856289	0.394719	585	371	0.0281061	0
LIC11212	0.134865	0.241321	0.558861	0.578015	541	466	0.035303	0
LIC11216	-0.148919	0.209646	-0.710336	0.479823	321	414	0.0313636	0
LIC11219	-0.192703	0.222344	-0.866687	0.389033	298	367	0.027803	0
LIC11222	0.00918919	0.161856	0.0567739	0.954885	455	643	0.0487121	0
LIC11223	0.115135	0.169226	0.680361	0.498488	559	426	0.0322727	0
LIC11224	0.0559459	0.160711	0.348114	0.728784	507	544	0.0412121	0
LIC11227	-1.42568	0.212801	-6.69959	4.15491e-09	64	64	0.00484848	1
LIC11234	-0.440811	0.220211	-2.00176	0.0491322	169	179	0.0135606	0
LIC11236	-0.0224324	0.192948	-0.116262	0.907773	432	625	0.0473485	0
LIC11237	-0.749189	0.293813	-2.54988	0.0129358	141	144	0.0109091	0
LIC11238	0.07	0.0930486	0.752295	0.45436	567	403	0.0305303	0
LIC11239	-0.303514	0.219282	-1.38412	0.170656	215	251	0.0190152	0
LIC11245	-1.08757	0.251044	-4.33218	4.76784e-05	94	94	0.00712121	1
LIC11247	-0.321351	0.296885	-1.08241	0.282732	255	305	0.0231061	0
LIC11254	-0.0408108	0.23899	-0.170764	0.864895	419	606	0.0459091	0
LIC11260	0.0640541	0.178089	0.359674	0.720158	511	537	0.0406818	0
LIC11261	0.00459459	0.182759	0.0251402	0.980014	454	652	0.0493939	0
LIC11262	0.276757	0.240303	1.1517	0.253308	611	292	0.0221212	0
LIC11271	0.332162	0.171715	1.93438	0.0570517	645	186	0.0140909	0
LIC11276	0.108919	0.118005	0.923002	0.359132	594	350	0.0265152	0
LIC11286	-0.0891892	0.265444	-0.335999	0.737862	398	551	0.0417424	0
LIC11289	-0.256757	0.256299	-1.00178	0.31985	272	329	0.0249242	0
LIC11294	0.256216	0.131361	1.95048	0.0550676	646	184	0.0139394	0
LIC11295	0.0502703	0.141693	0.354784	0.723803	510	539	0.0408333	0
LIC11296	-0.259459	0.0945936	-2.74289	0.00770342	134	136	0.010303	1
LIC11299	-0.926757	0.166715	-5.55894	4.4704e-07	75	75	0.00568182	1
LIC11300	-0.474595	0.235448	-2.01571	0.0476165	167	177	0.0134091	0
LIC11317	-0.24	0.227109	-1.05676	0.294203	258	312	0.0236364	0
LIC11321	0.0583784	0.181166	0.322237	0.74822	503	554	0.0419697	0
LIC11324	-0.827297	0.269615	-3.06844	0.00304571	125	126	0.00954545	1
LIC11329	-0.259459	0.136898	-1.89527	0.0621275	177	190	0.0143939	0
LIC11335	-0.193243	0.194651	-0.992768	0.324195	273	331	0.0250758	0
LIC11336	-0.464054	0.227976	-2.03554	0.0455298	165	175	0.0132576	0
LIC11338	0.116216	0.138943	0.836429	0.40572	580	380	0.0287879	0
LIC11343	-0.00324324	0.244093	-0.0132869	0.989436	451	656	0.049697	0
LIC11365	0.115946	0.165485	0.700645	0.485815	561	421	0.0318939	0
LIC11368	0.0237838	0.115911	0.205191	0.83801	479	587	0.0444697	0
LIC11371	0.100541	0.202414	0.496707	0.62093	534	484	0.0366667	0
LIC11373	-0.0643243	0.192707	-0.333794	0.739519	399	552	0.0418182	0
LIC11374	-0.173243	0.274521	-0.631074	0.530019	342	443	0.0335606	0
LIC11376	-0.535405	0.233481	-2.29315	0.024804	150	154	0.0116667	0
LIC11384	-0.464054	0.31344	-1.48052	0.143159	208	238	0.0180303	0
LIC11388	-0.0137838	0.0346948	-0.397287	0.692348	383	524	0.039697	0
LIC11392	-0.868919	0.174341	-4.98401	4.23695e-06	84	84	0.00636364	1
LIC11394	-0.452973	0.245566	-1.8446	0.0692665	180	196	0.0148485	0
LIC11396	-0.863514	0.232491	-3.71418	0.00040273	106	106	0.0080303	1
LIC11399	-0.477027	0.318045	-1.49987	0.138081	206	234	0.0177273	0
LIC11407	0.400811	0.254847	1.57275	0.120223	633	226	0.0171212	0
LIC11408	-0.0797297	0.276829	-0.288011	0.774177	404	568	0.0430303	0
LIC11417	0.0543243	0.065832	0.825196	0.412024	577	383	0.0290152	0
LIC11420	0.0440541	0.283884	0.155184	0.877117	470	609	0.0461364	0
LIC11428	-0.270811	0.286961	-0.943721	0.348512	280	342	0.0259091	0
LIC11436	-1.29027	0.206841	-6.23799	2.8346e-08	69	69	0.00522727	1
LIC11442	0.0489189	0.228583	0.214009	0.831153	482	583	0.0441667	0
LIC11445	-0.163243	0.235316	-0.69372	0.490121	327	424	0.0321212	0
LIC11457	-0.250811	0.223634	-1.12153	0.265843	251	299	0.0226515	0
LIC11459	0.0651351	0.154798	0.420775	0.675191	524	514	0.0389394	0
LIC11469	0.242162	0.207267	1.16836	0.246571	615	283	0.0214394	0
LIC11478	-0.276757	0.211316	-1.30968	0.194526	221	260	0.019697	0
LIC11485	-0.0986486	0.131078	-0.752596	0.454181	312	402	0.0304545	0
LIC11486	-0.674595	0.207596	-3.24956	0.00176784	120	120	0.00909091	1
LIC11491	-0.148919	0.222799	-0.668401	0.506045	331	430	0.0325758	0
LIC11493	-0.181081	0.155016	-1.16814	0.246657	241	284	0.0215152	0
LIC11498	-0.685676	0.221411	-3.09684	0.00280025	124	125	0.0094697	1
LIC11498s2	-0.600811	0.26681	-2.25183	0.0274277	153	157	0.0118939	0
LIC11501	0.0654054	0.145609	0.449185	0.654667	526	504	0.0381818	0
LIC11504	-0.403514	0.237085	-1.70198	0.0931348	187	207	0.0156818	0
LIC11509	0.0589189	0.226892	0.259678	0.795864	488	575	0.0435606	0
LIC11510	-0.36973	0.229156	-1.61344	0.111085	197	220	0.0166667	0
LIC11510s1	0.142162	0.201991	0.703806	0.483856	563	417	0.0315909	0
LIC11516	0.0954054	0.272152	0.350559	0.726957	508	542	0.0410606	0
LIC11522	-0.0872973	0.176147	-0.495593	0.621712	361	485	0.0367424	0
LIC11523	0.0848649	0.272709	0.311192	0.756566	499	560	0.0424242	0
LIC11532	-0.0524324	0.0521945	-1.00456	0.318521	270	327	0.0247727	0
LIC11548	-0.135676	0.288177	-0.470806	0.639222	366	493	0.0373485	0
LIC11553	-0.157838	0.179401	-0.879806	0.381933	294	362	0.0274242	0
LIC11572	-0.0356757	0.20082	-0.17765	0.859504	416	601	0.0455303	0
LIC11575	-0.124865	0.178921	-0.697879	0.487532	326	423	0.0320455	0
LIC11580	-0.502703	0.254405	-1.97599	0.052042	171	181	0.0137121	0
LIC11591	0.142162	0.212817	0.668002	0.506298	558	431	0.0326515	0
LIC11594	-0.0167568	0.122807	-0.136448	0.891853	427	617	0.0467424	0
LIC11601	-0.275405	0.180423	-1.52644	0.131342	202	228	0.0172727	0
LIC11603	0.0964865	0.111507	0.865292	0.389793	588	368	0.0278788	0
LIC11610	-0.32027	0.221083	-1.44864	0.15184	210	242	0.0183333	0
LIC11612	-2.32351	0.231508	-10.0364	2.94568e-15	35	35	0.00265152	1
LIC11625	-0.515676	0.258634	-1.99384	0.0500112	170	180	0.0136364	0
LIC11630	-0.48027	0.248886	-1.92968	0.0576422	174	187	0.0141667	0
LIC11643	-0.355676	0.250708	-1.41869	0.160365	213	245	0.0185606	0
LIC11650	-0.124595	0.108192	-1.1516	0.253348	246	293	0.022197	0
LIC11654	-0.174595	0.226452	-0.770999	0.443266	310	399	0.0302273	0
LIC11662	-0.145135	0.122569	-1.18411	0.24032	239	280	0.0212121	0
LIC11677	0.00972973	0.160111	0.0607687	0.951714	456	642	0.0486364	0
LIC11678	-0.186757	0.266673	-0.700322	0.486015	325	422	0.0319697	0
LIC11682	0.0621622	0.157738	0.394084	0.6947	515	526	0.0398485	0
LIC11686	-0.555946	0.169669	-3.27666	0.00162701	119	119	0.00901515	1
LIC11687	-0.00945946	0.171188	-0.0552579	0.956088	443	646	0.0489394	0
LIC11694	-0.722162	0.229182	-3.15105	0.0023822	122	122	0.00924242	1
LIC11698	-0.417027	0.246942	-1.68876	0.0956523	190	210	0.0159091	0
LIC11710	-0.245946	0.27298	-0.900967	0.370652	291	355	0.0268939	0
LIC11712	-0.365676	0.161852	-2.25933	0.0269343	151	155	0.0117424	0
LIC11721	-0.0218919	0.186489	-0.11739	0.906883	431	623	0.047197	0
LIC11731	0.0213514	0.21944	0.0972994	0.922763	461	633	0.0479545	0
LIC11736	0.303243	0.227745	1.3315	0.187283	619	257	0.0194697	0
LIC11745	0.0748649	0.269396	0.277899	0.781898	492	571	0.0432576	0
LIC11753	-0.438919	0.111112	-3.95025	0.000182	100	100	0.00757576	1
LIC11765	-0.0643243	0.140223	-0.458729	0.64783	368	496	0.0375758	0
LIC11772	0.0672973	0.246593	0.272908	0.785716	491	572	0.0433333	0
LIC11787	-0.139459	0.241729	-0.576924	0.565816	346	459	0.0347727	0
LIC11794	-0.135405	0.0769	-1.7608	0.0825787	183	203	0.0153788	0
LIC11796	-0.0524324	0.148583	-0.352882	0.725222	392	540	0.0409091	0
LIC11823	-0.0810811	0.082416	-0.983803	0.328553	276	335	0.0253788	0
LIC11833	0.432973	0.138036	3.13668	0.00248695	657	123	0.00931818	1
LIC11834	-0.450541	0.28204	-1.59743	0.114611	200	224	0.0169697	0
LIC11842	-0.0486486	0.253592	-0.191838	0.848416	414	598	0.045303	0
LIC11845	-0.645676	0.234927	-2.74841	0.00758733	132	134	0.0101515	1
LIC11846	-1.00405	0.290939	-3.45108	0.00094412	114	114	0.00863636	1
LIC11859	-0.563243	0.293542	-1.91878	0.0590327	175	188	0.0142424	0
LIC11865	-0.121351	0.138809	-0.87423	0.38494	296	364	0.0275758	0
LIC11866	0.355135	0.200345	1.77262	0.0805819	638	202	0.015303	0
LIC11883	0.0994595	0.153537	0.64779	0.51921	557	439	0.0332576	0
LIC11886	-0.372432	0.217352	-1.7135	0.0909839	186	206	0.0156061	0
LIC11887	-0.0313514	0.206743	-0.151644	0.879898	423	612	0.0463636	0
LIC11888	0.435405	0.210732	2.06616	0.042463	648	171	0.0129545	0
LIC11893	-0.121892	0.256351	-0.475488	0.635899	365	492	0.0372727	0
LIC11906	-0.235405	0.199176	-1.1819	0.241189	240	281	0.0212879	0
LIC11911	0.290811	0.15359	1.89342	0.0623767	644	191	0.0144697	0
LIC11916	-0.228919	0.224458	-1.01988	0.31125	265	320	0.0242424	0
LIC11922	0.0110811	0.179161	0.0618499	0.950856	457	641	0.0485606	0
LIC11923	-0.154054	0.242751	-0.634618	0.527717	340	441	0.0334091	0
LIC11924	0.313243	0.276474	1.13299	0.261028	610	296	0.0224242	0
LIC11926	-0.0275676	0.156571	-0.176071	0.860739	418	603	0.0456818	0
LIC11927	0.110811	0.175941	0.629816	0.530836	556	444	0.0336364	0
LIC11933	-0.125405	0.220593	-0.568493	0.571494	348	464	0.0351515	0
LIC11937	0.138378	0.241045	0.574076	0.56773	542	463	0.0350758	0
LIC11937s1	0.127838	0.207974	0.614682	0.540729	549	452	0.0342424	0
LIC11937s2	-0.115135	0.257257	-0.447548	0.655842	373	505	0.0382576	0
LIC11938	-0.174054	0.192582	-0.903791	0.369163	290	354	0.0268182	0
LIC11938s2	-0.451892	0.254864	-1.77307	0.0805064	182	201	0.0152273	0
LIC11939	0.187297	0.193982	0.965538	0.337553	597	337	0.0255303	0
LIC11940	-1.30865	0.282586	-4.63098	1.60255e-05	88	88	0.00666667	1
LIC11941	-1.33676	0.268886	-4.97146	4.44537e-06	85	85	0.00643939	1
LIC11955	-1.28757	0.257869	-4.99311	4.09181e-06	83	83	0.00628788	1
LIC11959	-0.662432	0.224979	-2.94442	0.0043708	130	131	0.00992424	1
LIC11966	-1.7327	0.190035	-9.11781	1.42277e-13	46	46	0.00348485	1
LIC11972	-1.9473	0.22506	-8.65233	1.03225e-12	50	50	0.00378788	1
LIC11973	0.0278378	0.208986	0.133205	0.894408	467	618	0.0468182	0
LIC11980	-1.32865	0.237999	-5.58259	4.06765e-07	74	74	0.00560606	1
LIC11981	0.171892	0.106317	1.61679	0.110359	635	218	0.0165152	0
LIC11982	-0.274865	0.206534	-1.33084	0.187498	219	258	0.0195455	0
LIC11988	-1.31243	0.293964	-4.46461	2.95351e-05	91	91	0.00689394	1
LIC12001	-0.118108	0.173675	-0.680054	0.498682	328	427	0.0323485	0
LIC12011	-0.0805405	0.125243	-0.643076	0.522247	339	440	0.0333333	0
LIC12018	-0.0348649	0.278983	-0.124971	0.9009	430	622	0.0471212	0
LIC12040	-0.131351	0.110895	-1.18447	0.240179	238	279	0.0211364	0
LIC12042	-0.321892	0.282917	-1.13776	0.259046	248	295	0.0223485	0
LIC12069	-0.0813514	0.179041	-0.454373	0.650946	371	500	0.0378788	0
LIC12071	-0.355405	0.170352	-2.08631	0.0405441	159	168	0.0127273	0
LIC12075	-0.975135	0.291107	-3.34975	0.00129787	117	117	0.00886364	1
LIC12084	-1.31351	0.225903	-5.81449	1.6009e-07	72	72	0.00545455	1
LIC12086	-0.314324	0.210202	-1.49534	0.139257	207	236	0.0178788	0
LIC12095	0.0554054	0.118718	0.466697	0.642146	530	494	0.0374242	0
LIC12106	0.0472973	0.151706	0.31177	0.756129	500	559	0.0423485	0
LIC12127	0.167568	0.266217	0.629441	0.531081	555	445	0.0337121	0
LIC12132	0.215135	0.24205	0.888805	0.377109	590	360	0.0272727	0
LIC12135	-0.0902703	0.266388	-0.338868	0.735709	397	548	0.0415152	0
LIC12136	-0.13027	0.153975	-0.846049	0.400368	299	373	0.0282576	0
LIC12137	0.0948649	0.151233	0.627277	0.53249	553	447	0.0338636	0
LIC12143	-0.00621622	0.195255	-0.0318363	0.974692	447	650	0.0492424	0
LIC12179	-0.621081	0.257388	-2.41302	0.018405	145	149	0.0112879	0
LIC12182	-0.152703	0.224933	-0.678879	0.499421	329	428	0.0324242	0
LIC12183	-0.681081	0.230899	-2.94969	0.00430511	129	130	0.00984848	1
LIC12214	0.102703	0.253821	0.404627	0.686968	520	520	0.0393939	0
LIC12216	-0.170811	0.273335	-0.624913	0.534031	343	449	0.0340152	0
LIC12217	-0.418649	0.238493	-1.75539	0.0835055	184	204	0.0154545	0
LIC12218	0.151892	0.107921	1.40744	0.16366	623	248	0.0187879	0
LIC12219	-0.466486	0.071206	-6.55122	7.72649e-09	65	65	0.00492424	1
LIC12221	-0.496216	0.240176	-2.06605	0.0424739	162	172	0.0130303	0
LIC12224s2	-0.317838	0.243209	-1.30685	0.19548	222	261	0.0197727	0
LIC12241	-0.385405	0.2999	-1.28511	0.202929	224	263	0.0199242	0
LIC12242	-0.113243	0.199544	-0.567509	0.572158	349	465	0.0352273	0
LIC12244	0.371081	0.174186	2.13037	0.0366064	650	166	0.0125758	0
LIC12245	-0.187027	0.229301	-0.815638	0.417435	306	388	0.0293939	0
LIC12277	-2.48054	0.223273	-11.1099	3.45671e-17	28	28	0.00212121	1
LIC12281	-1.35135	0.195536	-6.91101	1.70903e-09	61	61	0.00462121	1
LIC12285	-0.374324	0.292945	-1.2778	0.205483	226	265	0.0200758	0
LIC12296	0.197838	0.236504	0.83651	0.405675	581	379	0.0287121	0
LIC12300	-0.159459	0.0990861	-1.6093	0.111988	199	223	0.0168939	0
LIC12301	-0.08	0.152621	-0.524175	0.601789	353	473	0.0358333	0
LIC12303	0.151622	0.241475	0.627897	0.532086	554	446	0.0337879	0
LIC12306	-0.0072973	0.259294	-0.028143	0.977627	448	651	0.0493182	0
LIC12307	-0.713243	0.173997	-4.09917	0.000108787	98	98	0.00742424	1
LIC12309	-0.0581081	0.148015	-0.392583	0.695804	384	527	0.0399242	0
LIC12310	-0.213784	0.0777952	-2.74803	0.00759515	133	135	0.0102273	1
LIC12314	-0.0510811	0.0768419	-0.664756	0.50836	334	434	0.0328788	0
LIC12338	0.138108	0.154692	0.892794	0.374983	592	357	0.0270455	0
LIC12340	-0.803243	0.17097	-4.69816	1.2483e-05	86	86	0.00651515	1
LIC12348	0.0316216	0.093642	0.337686	0.736596	505	550	0.0416667	0
LIC12349	-1.25351	0.314097	-3.99084	0.00015834	99	99	0.0075	1
LIC12355	0.0181081	0.184992	0.0978856	0.922299	462	632	0.0478788	0
LIC12356	-0.329459	0.230993	-1.42627	0.158172	211	243	0.0184091	0
LIC12364	-1.40649	0.276148	-5.09323	2.78413e-06	79	79	0.00598485	1
LIC12384	0.141081	0.164168	0.859369	0.393029	586	370	0.0280303	0
LIC12387	0.00297297	0.165481	0.0179656	0.985717	453	655	0.0496212	0
LIC12389	0.0424324	0.20089	0.211222	0.833319	481	584	0.0442424	0
LIC12404	-0.145135	0.202787	-0.715701	0.476523	319	412	0.0312121	0
LIC12423	-0.0378378	0.184625	-0.204944	0.838202	409	588	0.0445455	0
LIC12446	0.0345946	0.0861457	0.401582	0.689198	518	522	0.0395455	0
LIC12471	-0.0805405	0.176224	-0.457034	0.649042	370	498	0.0377273	0
LIC12476	-2.57162	0.210958	-12.1902	4.45043e-19	20	20	0.00151515	1
LIC12479	-0.576486	0.0934543	-6.16864	3.77206e-08	70	70	0.00530303	1
LIC12486	0.153514	0.247613	0.619973	0.53726	551	450	0.0340909	0
LIC12493	-0.334595	0.280066	-1.1947	0.23618	236	277	0.0209848	0
LIC12499	-0.273784	0.228069	-1.20044	0.233957	235	276	0.0209091	0
LIC12500	-0.939459	0.268403	-3.50019	0.000807546	113	113	0.00856061	1
LIC12512	0.0259459	0.167882	0.154549	0.877615	469	610	0.0462121	0
LIC12513	-0.164054	0.243867	-0.672719	0.50331	330	429	0.0325	0
LIC12522	0.0624324	0.203708	0.30648	0.760136	498	561	0.0425	0
LIC12524	-0.0756757	0.155724	-0.48596	0.628492	363	487	0.0368939	0
LIC12527	0.245405	0.130278	1.88371	0.0636998	643	192	0.0145455	0
LIC12528	-0.0535135	0.129114	-0.414466	0.679782	381	518	0.0392424	0
LIC12537	-0.0264865	0.0554138	-0.477976	0.634135	364	489	0.0370455	0
LIC12540	-0.885135	0.250273	-3.53667	0.00071843	112	112	0.00848485	1
LIC12542	-0.486486	0.239132	-2.03439	0.0456489	166	176	0.0133333	0
LIC12555	-0.122162	0.163371	-0.747757	0.457076	314	405	0.0306818	0
LIC12556	-0.0259459	0.305602	-0.0849011	0.932579	438	637	0.0482576	0
LIC12569	-0.250811	0.281143	-0.892111	0.375347	292	359	0.027197	0
LIC12585	0.0354054	0.182772	0.193713	0.846954	474	597	0.0452273	0
LIC12590	0.443243	0.173289	2.55783	0.0126688	655	142	0.0107576	0
LIC12598	-0.167027	0.29069	-0.574589	0.567386	347	462	0.035	0
LIC12599	-0.158378	0.324909	-0.487455	0.627438	362	486	0.0368182	0
LIC12611	-0.0102703	0.18326	-0.0560421	0.955466	441	644	0.0487879	0
LIC12621	0	0	NA	NA	659	659	0.0499242	NA
LIC12622	-0.0313514	0.224102	-0.139898	0.889137	426	616	0.0466667	0
LIC12651	-0.202973	0.199959	-1.01507	0.313519	267	322	0.0243939	0
LIC12652	-0.212973	0.244684	-0.870402	0.387014	297	366	0.0277273	0
LIC12658	0.176757	0.220208	0.802681	0.424838	573	391	0.0296212	0
LIC12669	0	0	NA	NA	660	660	0.05	NA
LIC12671	-0.12	0.106855	-1.12302	0.265214	250	298	0.0225758	0
LIC12672	-0.0786486	0.17825	-0.441227	0.660389	377	509	0.0385606	0
LIC12673	-0.523243	0.167169	-3.13002	0.00253691	123	124	0.00939394	1
LIC12691	0.301892	0.222083	1.35936	0.178334	621	254	0.0192424	0
LIC12717	-0.333243	0.241485	-1.37997	0.171925	216	252	0.0190909	0
LIC12719	0.503514	0.256692	1.96155	0.0537371	647	183	0.0138636	0
LIC12731	0.0975676	0.184881	0.527732	0.599331	538	472	0.0357576	0
LIC12736	-0.163514	0.217883	-0.750464	0.455455	313	404	0.0306061	0
LIC12741	-0.0151351	0.329264	-0.0459666	0.963466	445	648	0.0490909	0
LIC12747	-0.0348649	0.243403	-0.143239	0.886507	424	614	0.0465152	0
LIC12748	0.343243	0.230636	1.48825	0.141114	628	237	0.0179545	0
LIC12749	-0.105946	0.248216	-0.42683	0.670795	379	512	0.0387879	0
LIC12751	-0.166216	0.263132	-0.631683	0.529623	341	442	0.0334848	0
LIC12769	-0.897838	0.273539	-3.2823	0.00159905	118	118	0.00893939	1
LIC12783	-0.232162	0.208923	-1.11123	0.270217	252	300	0.0227273	0
LIC12790	0.118919	0.261008	0.455613	0.650058	529	499	0.037803	0
LIC12800	0.408649	0.220281	1.85512	0.0677301	642	193	0.0146212	0
LIC12808	-0.514865	0.241592	-2.13114	0.0365415	158	165	0.0125	0
LIC12810	-0.0127027	0.17573	-0.0722853	0.942578	440	640	0.0484848	0
LIC12814	-0.203243	0.220049	-0.923629	0.358808	286	349	0.0264394	0
LIC12819	0.0310811	0.16891	0.18401	0.85453	473	600	0.0454545	0
LIC12836	-0.0335135	0.236998	-0.141408	0.887948	425	615	0.0465909	0
LIC12849	0.0516216	0.204629	0.25227	0.801561	487	577	0.0437121	0
LIC12853	0.105676	0.133805	0.789773	0.43229	572	392	0.029697	0
LIC12854	-1.73946	0.23409	-7.43074	1.89272e-10	58	58	0.00439394	1
LIC12895	-0.0805405	0.191197	-0.421243	0.67485	380	513	0.0388636	0
LIC12897	-0.0421622	0.133712	-0.31532	0.753444	401	557	0.042197	0
LIC12898	0.0567568	0.215412	0.26348	0.792944	489	574	0.0434848	0
LIC12919	0.04	0.142131	0.28143	0.779199	493	570	0.0431818	0
LIC12921	-0.705946	0.180369	-3.91391	0.000206035	104	104	0.00787879	1
LIC12944	0.245946	0.222069	1.10752	0.271808	609	302	0.0228788	0
LIC12946	-0.35973	0.205766	-1.74824	0.0847444	185	205	0.0155303	0
LIC12952	-0.478378	0.131774	-3.6303	0.000530502	110	110	0.00833333	1
LIC12962	-0.167568	0.180299	-0.929385	0.355839	283	346	0.0262121	0
LIC12965	0.0886486	0.123497	0.717821	0.475223	565	411	0.0311364	0
LIC12967	-0.702703	0.279471	-2.51441	0.014191	142	146	0.0110606	0
LIC12969	0.19973	0.255632	0.781316	0.437214	570	396	0.03	0
LIC12972	-0.0686486	0.22949	-0.299136	0.76571	402	563	0.0426515	0
LIC12973	0.324324	0.214641	1.51101	0.135225	630	232	0.0175758	0
LIC12982	-0.185405	0.15178	-1.22154	0.225923	233	274	0.0207576	0
LIC12985	-0.334865	0.206309	-1.62312	0.108996	194	216	0.0163636	0
LIC12989s1	-0.136486	0.297707	-0.45846	0.648022	369	497	0.0376515	0
LIC12991	-0.0405405	0.16202	-0.250219	0.80314	407	578	0.0437879	0
LIC12992	0.0689189	0.189033	0.364587	0.716503	513	534	0.0404545	0
LIC12993	-0.64027	0.14222	-4.50196	2.5771e-05	90	90	0.00681818	1
LIC12996	0.205946	0.193711	1.06316	0.291312	605	309	0.0234091	0
LIC13000	0.0435135	0.0436333	0.997256	0.322027	600	330	0.025	0
LIC13012	0.077027	0.206163	0.373622	0.709799	514	529	0.0400758	0
LIC13012s1	-0.0908108	0.118265	-0.767862	0.445116	311	400	0.030303	0
LIC13015	-0.305676	0.189607	-1.61215	0.111365	198	221	0.0167424	0
LIC13017s2	-0.225676	0.215396	-1.04772	0.29832	260	314	0.0237879	0
LIC13019	-2.17973	0.275334	-7.91668	2.3866e-11	54	54	0.00409091	1
LIC13028	-0.294595	0.252195	-1.16812	0.246664	242	285	0.0215909	0
LIC13030	0.0437838	0.0865417	0.505927	0.614475	535	479	0.0362879	0
LIC13041	0.0594595	0.150036	0.3963	0.693072	516	525	0.0397727	0
LIC13045	-0.00243243	0.120466	-0.0201918	0.983947	450	654	0.0495455	0
LIC13049	-0.235676	0.232156	-1.01516	0.313475	266	321	0.0243182	0
LIC13050	-1.1673	0.228513	-5.10824	2.62725e-06	78	78	0.00590909	1
LIC13053	0.204054	0.150807	1.35308	0.180322	620	255	0.0193182	0
LIC13072	-0.558108	0.287921	-1.9384	0.0565501	173	185	0.0140152	0
LIC13074s1	-0.265946	0.194905	-1.36449	0.176722	217	253	0.0191667	0
LIC13074s2	-0.180811	0.13737	-1.31623	0.19233	220	259	0.0196212	0
LIC13084	-2.8927	0.213966	-13.5194	2.54383e-21	16	16	0.00121212	1
LIC13090s1	0.0783784	0.12944	0.605518	0.546766	547	454	0.0343939	0
LIC13090s2	-0.175405	0.189782	-0.924249	0.358487	285	348	0.0263636	0
LIC13126	0.296486	0.209303	1.41654	0.16099	625	246	0.0186364	0
LIC13134s2	0.204595	0.267519	0.764787	0.446933	568	401	0.0303788	0
LIC13139	-0.155405	0.162769	-0.954762	0.342937	278	339	0.0256818	0
LIC13149	0.0791892	0.268374	0.29507	0.768802	496	564	0.0427273	0
LIC13151	-0.0443243	0.155093	-0.285792	0.77587	405	569	0.0431061	0
LIC13167	0.150811	0.240717	0.626508	0.532991	552	448	0.0339394	0
LIC13169	-0.172162	0.243681	-0.706506	0.482186	322	416	0.0315152	0
LIC13174	0.0808108	0.131962	0.612381	0.542242	548	453	0.0343182	0
LIC13180	0.253784	0.246005	1.03162	0.305751	603	318	0.0240909	0
LIC13187	0.0491892	0.112428	0.437516	0.663065	525	510	0.0386364	0
LIC13192	0.29027	0.265266	1.09426	0.277538	608	303	0.0229545	0
LIC13195	-0.294595	0.211614	-1.39213	0.168228	214	249	0.0188636	0
LIC13200	-0.162162	0.24589	-0.659491	0.511714	336	436	0.0330303	0
LIC13203	-0.675135	0.21292	-3.17083	0.0022447	121	121	0.00916667	1
LIC13210	0.235405	0.157323	1.49632	0.139003	629	235	0.017803	0
LIC13214	-0.924324	0.22059	-4.19023	7.90284e-05	97	97	0.00734848	1
LIC13215	0.0456757	0.224161	0.203763	0.839121	478	591	0.0447727	0
LIC13222	0.106757	0.0920466	1.15981	0.250011	614	286	0.0216667	0
LIC13239	0.155405	0.158556	0.980132	0.330349	598	336	0.0254545	0
LIC13250	-0.0548649	0.10601	-0.517546	0.606384	354	475	0.0359848	0
LIC13254	0.0289189	0.117489	0.246141	0.806283	484	581	0.0440152	0
LIC13265	-0.062973	0.155147	-0.405893	0.686042	382	519	0.0393182	0
LIC13268	0.0451351	0.223304	0.202124	0.840398	476	593	0.0449242	0
LIC13270	0.221081	0.132892	1.66361	0.100598	636	212	0.0160606	0
LIC13283	0.106757	0.112632	0.947834	0.346429	596	340	0.0257576	0
LIC13289	0.162162	0.193036	0.840062	0.403694	582	378	0.0286364	0
LIC13292	-0.08	0.138498	-0.577627	0.565343	345	458	0.034697	0
LIC13306	0.55027	0.353373	1.55719	0.123871	632	227	0.017197	0
LIC13313	-1.38189	0.184086	-7.50678	1.36972e-10	56	56	0.00424242	1
LIC13314	-0.659459	0.148199	-4.44984	3.11666e-05	92	92	0.0069697	1
LIC13315	0.0213514	0.105559	0.20227	0.840284	477	592	0.0448485	0
LIC13329	0.0775676	0.184908	0.419492	0.676123	523	515	0.0390152	0
LIC13333	0.0194595	0.0660735	0.294512	0.769226	495	565	0.042803	0
LIC13335	0.0589189	0.195481	0.301405	0.763987	497	562	0.0425758	0
LIC13357	-0.47027	0.215555	-2.18167	0.0324455	155	162	0.0122727	0
LIC13364	-0.209189	0.0976259	-2.14276	0.0355612	157	164	0.0124242	0
LIC13366	-0.213243	0.140492	-1.51783	0.133498	203	229	0.0173485	0
LIC13379	-0.0145946	0.132442	-0.110196	0.912565	434	628	0.0475758	0
LIC13382	0.077027	0.213402	0.360947	0.719211	512	536	0.0406061	0
LIC13383	-0.0345946	0.0445152	-0.777141	0.439657	309	398	0.0301515	0
LIC13386	-0.53	0.22661	-2.33882	0.0221642	148	152	0.0115152	0
LIC13387	0.0337838	0.193133	0.174925	0.861637	472	604	0.0457576	0
LIC13392	-1.13865	0.289164	-3.93773	0.000189958	101	101	0.00765152	1
LIC13394	0.492432	0.275364	1.7883	0.0779945	640	199	0.0150758	0
LIC13397	0.203514	0.236724	0.859707	0.392844	587	369	0.0279545	0
LIC13410	-0.84027	0.214072	-3.92518	0.000198268	103	103	0.00780303	1
LIC13411	0.171351	0.138431	1.23781	0.219864	617	273	0.0206818	0
LIC13415	0.0921622	0.221284	0.416488	0.678309	522	516	0.0390909	0
LIC13416	0.0464865	0.172117	0.270086	0.787878	490	573	0.0434091	0
LIC13417	-0.170811	0.207531	-0.823062	0.413229	303	384	0.0290909	0
LIC13421	-0.00702703	0.173084	-0.0405989	0.96773	446	649	0.0491667	0
LIC13422	0.184324	0.181771	1.01404	0.314005	602	323	0.0244697	0
LIC13425	0.229459	0.24466	0.937872	0.35149	595	344	0.0260606	0
LIC13427	-0.521622	0.179774	-2.90154	0.00494148	131	132	0.01	1
LIC13432	-0.385135	0.167797	-2.29524	0.0246772	149	153	0.0115909	0
LIC13444	-0.0656757	0.181391	-0.362067	0.718378	390	535	0.0405303	0
LIC13451	-2.23	0.302411	-7.37407	2.40813e-10	59	59	0.0044697	1
LIC13456	-0.269459	0.235556	-1.14393	0.256496	247	294	0.0222727	0
LIC13457	-0.423784	0.259442	-1.63344	0.106803	192	214	0.0162121	0
LIC13462	0.0191892	0.173369	0.110684	0.912179	464	627	0.0475	0
LIC13469	0.722432	0.258965	2.78969	0.00676895	656	133	0.0100758	1
LIC13477	-0.103784	0.0821481	-1.26337	0.210587	227	266	0.0201515	0
LIC13479	-0.384054	0.237295	-1.61846	0.109997	195	217	0.0164394	0
LIC13487	-0.523243	0.21534	-2.42985	0.0176359	144	148	0.0112121	0
LIC13488	-0.434865	0.164244	-2.64768	0.009978	138	140	0.0106061	1
LIC13520	-1.11243	0.375241	-2.96458	0.00412421	128	129	0.00977273	1
LIC20012	0.0848649	0.144041	0.589172	0.557616	545	457	0.0346212	0
LIC20016	-0.909189	0.245999	-3.69591	0.000427772	107	107	0.00810606	1
LIC20017	-0.17027	0.108129	-1.57469	0.119774	201	225	0.0170455	0
LIC20023	-0.0667568	0.07903	-0.844701	0.401115	300	374	0.0283333	0
LIC20029	-0.194595	0.189918	-1.02463	0.309018	264	319	0.0241667	0
LIC20030	0.0654054	0.207911	0.314584	0.754	501	558	0.0422727	0
LIC20039	0.268378	0.229054	1.17168	0.245242	616	282	0.0213636	0
LIC20041	0.18973	0.164437	1.15381	0.252446	612	291	0.0220455	0
LIC20042	-0.0497297	0.172601	-0.288119	0.774095	403	567	0.0429545	0
LIC20043	-0.107838	0.122428	-0.880828	0.381383	293	361	0.0273485	0
LIC20052	-0.0372973	0.101073	-0.369012	0.713217	387	531	0.0402273	0
LIC20059	0.231622	0.15291	1.51475	0.134274	631	230	0.0174242	0
LIC20060	-1.24703	0.178761	-6.97594	1.29978e-09	60	60	0.00454545	1
LIC20061	-0.0443243	0.250261	-0.177112	0.859925	417	602	0.0456061	0
LIC20069	-0.0910811	0.111596	-0.816165	0.417136	305	386	0.0292424	0
LIC20070	0.0762162	0.105407	0.723068	0.472014	566	410	0.0310606	0
LIC20073	-0.0308108	0.15361	-0.200578	0.841602	412	594	0.045	0
LIC20077	-0.989189	0.269197	-3.67459	0.000458869	108	108	0.00818182	1
LIC20094	-0.3	0.15724	-1.90792	0.0604465	176	189	0.0143182	0
LIC20095	0.0154054	0.118414	0.130097	0.896857	466	619	0.0468939	0
LIC20104	-0.107027	0.285134	-0.375357	0.708514	385	528	0.04	0
LIC20105	-0.784324	0.256208	-3.06129	0.00311065	126	127	0.00962121	1
LIC20106	-0.0254054	0.0252901	-1.00456	0.318521	270	327	0.0247727	0
LIC20109	0.158649	0.195719	0.810595	0.420307	575	389	0.0294697	0
LIC20111	0.132432	0.244383	0.541904	0.589581	539	469	0.0355303	0
LIC20112	-0.225676	0.245416	-0.919563	0.360915	287	351	0.0265909	0
LIC20113	0.407027	0.181154	2.24685	0.02776	653	158	0.0119697	0
LIC20117	-0.239189	0.129527	-1.84663	0.0689685	179	195	0.0147727	0
LIC20120	0.0167568	0.198489	0.0844217	0.932959	458	638	0.0483333	0
LIC20136	0.214595	0.251301	0.853933	0.396014	584	372	0.0281818	0
LIC20140	-0.0878378	0.122852	-0.71499	0.47696	320	413	0.0312879	0
LIC20141	-0.331892	0.0982212	-3.37902	0.00118456	115	115	0.00871212	1
LIC20143	-0.042973	0.042778	-1.00456	0.318521	270	327	0.0247727	0
LIC20151	-0.675946	0.274981	-2.45816	0.0164071	143	147	0.0111364	0
LIC20152	-0.0154054	0.120404	-0.127948	0.898552	428	620	0.0469697	0
LIC20160	-0.178919	0.190388	-0.939758	0.350528	281	343	0.0259848	0
LIC20162	-0.125405	0.138189	-0.907491	0.367217	288	352	0.0266667	0
LIC20163	-0.0337838	0.16374	-0.206326	0.837127	408	586	0.0443939	0
LIC20164	0.0656757	0.186941	0.351318	0.72639	509	541	0.0409848	0
LIC20165	-0.154865	0.235574	-0.657395	0.513053	337	437	0.0331061	0
LIC20166	0.0272973	0.156269	0.174681	0.861828	471	605	0.0458333	0
LIC20170	0.105135	0.130745	0.804124	0.42401	574	390	0.0295455	0
LIC20172	-1.63324	0.261003	-6.25756	2.61464e-08	68	68	0.00515152	1
LIC20173	0.0516216	0.129752	0.39785	0.691935	517	523	0.0396212	0
LIC20174	-0.027027	0.215158	-0.125615	0.900392	429	621	0.0470455	0
LIC20176	0.0705405	0.0654279	1.07814	0.28462	607	306	0.0231818	0
LIC20182	-0.0213514	0.0831465	-0.256792	0.798082	406	576	0.0436364	0
LIC20186	-0.26027	0.262427	-0.991781	0.324672	274	332	0.0251515	0
LIC20188	0.0824324	0.105966	0.777912	0.439205	569	397	0.0300758	0
LIC20189	-0.243514	0.219356	-1.11013	0.27069	253	301	0.022803	0
LIC20197	-0.414595	0.228317	-1.81587	0.0736124	181	197	0.0149242	0
LIC20203	-0.627297	0.236817	-2.64886	0.00994638	137	139	0.0105303	1
LIC20206	0.238108	0.206203	1.15473	0.252074	613	289	0.0218939	0
LIC20216	0.0724324	0.0869916	0.832637	0.407841	578	382	0.0289394	0
LIC20221	-0.47973	0.259226	-1.85062	0.068384	178	194	0.014697	0
LIC20224	-0.141351	0.277633	-0.50913	0.61224	355	476	0.0360606	0
LIC20233	-0.303784	0.245053	-1.23967	0.219181	231	271	0.0205303	0
LIC20245	-0.0351351	0.231404	-0.151834	0.879748	422	611	0.0462879	0
LIC20246	0.177027	0.198346	0.892516	0.375131	591	358	0.0271212	0
LIC20258	0.0789189	0.237395	0.332437	0.740539	504	553	0.0418939	0
LIC20260	-0.303243	0.240468	-1.26106	0.211417	228	267	0.0202273	0
LIC20276	-0.0151351	0.15301	-0.0989162	0.921484	436	630	0.0477273	0
LIC2SPN3853	-0.0108108	0.0995223	-0.108627	0.913805	435	629	0.0476515	0

## Sheet: Mouse_LogFoldChange
Exp	Species	ID	Vaccine	Dose_log	Death	Colonization	qPCR	CopLigAU.unique..RepeatsA7.13	CopLigB.Repeats116.nt1541743	CopLigBU.unique..RepeatsB7.12	LIC10009	LIC10010	LIC10017	LIC10044	LIC10050	LIC10053	LIC10054	LIC10080	LIC10083	LIC10089	LIC10093	LIC10115	LIC10120	LIC10125s2	LIC10170	LIC10171	LIC10190	LIC10191	LIC10192	LIC10210	LIC10215	LIC10225	LIC10260	LIC10289	LIC10314	LIC10318	LIC10321	LIC10325	LIC10355	LIC10362	LIC10374	LIC10398	LIC10402	LIC10405	LIC10421	LIC10424	LIC10464.ligAB.R1.6	LIC10464LigB.R812	LIC10464s1
1	Mouse	Ctrl 1	0	0	1	1	7.65	-1.53403	-1.66464	0.0534443	0	0	0	-0.401547	0	-1.67394	0	0	0	0	-2.10106	0	0	0.0864502	0	0	0.0661273	0	-0.788074	-0.614261	0	0	0	0	0.605993	0	0	0	-2.16791	-1.95521	0	-0.546783	0	0	0	-0.195906	0	0	0
1	Mouse	Ctrl 2	0	0	1	1	6.38	-2.03583	-1.37291	0	0	0	0	-0.371632	0	0	1.67943	0	0	0	0	0	0	0.0877045	0	1.82478	-0.610517	0	-2.23452	-1.93247	0	0	0	0	2.15473	0	0	0	0	0.192677	0	0.221849	0	0	0	0.226931	0	0	0
1	Mouse	Ctrl 3	0	0	1	1	7.6	0	-1.6721	0	1.88138	0	0	0	0	0	2.26269	0	0	0	0	0	0	-0.00934556	0	0	0.431121	0	-0.678599	0	0	0	0	0	0.676869	0	2.28803	0	1.84572	2.20167	0	-0.739806	0	0	1.77887	-0.101343	0	0	0
1	Mouse	Ctrl 4	0	0	1	1	6.47	-1.8202	-1.67302	0	-1.59218	0	0	0.5803	0	-2.13386	0.268092	0	0	0	2.29798	0	0	-0.298519	0	1.67761	2.16316	0	-0.78533	0	0.662758	0	0	0	0.457265	0	0.15027	0	2.09552	0.0563025	0	0	0	0	0	0.0924841	0	0	0
2	Mouse	Vac 10à1 T1	1	1	1	1	6.75	0	0	-1.88195	0	0	0	-2.58343	0	1.79398	-0.317266	-1.62531	0	0	-2.21272	0	0	-0.310173	0	0	-0.560404	0	-2.99572	-0.457237	0	0	0	-2.53173	-0.281725	0	-0.68874	0	-2.85443	-0.173961	0	-2.15594	-0.539136	0	-2.42521	-0.531725	0	0	0
2	Mouse	Vac 10à1 T2	1	1	1	1	7.15	-0.618335	0	0	0	0	-0.192723	-0.214793	0	-0.255024	-0.0483567	0	0	-0.480084	-2.50393	0	-0.00183054	-0.226707	0	-1.25768	-0.0831436	0	-0.683381	-0.230111	0.257531	0	0	0	0.0888929	0	-0.38334	0	-0.37407	-0.297348	0	-0.300212	0.110296	1.40993	-0.309245	-0.188795	0	-0.908485	0
2	Mouse	Vac 10à1 T3	1	1	1	1	7.4	0	0	0	0	0	0	2.37181	0	0	-0.225897	0	0	0	0	0	0	0.514514	0	0	0.08243	0	-1.86806	0	0	0	0	0	0	0	0	0	0	-1.31008	0	0	-2.15473	0	0	0.48023	0	0	0
2	Mouse	Vac 10à1 T4	1	1	1	1	6.8	-2.20222	0	0	0	0	0	-2.55303	0	-1.80821	-0.480845	0	0	0	-1.5832	0	-1.92583	-0.283522	0	0	-0.678029	0	-0.818186	-1.93601	-0.724276	0	0	0	-2.66773	0	-2.47173	0	-2.71037	-0.54093	0	-2.14082	0	0	0	-0.803513	0	0	0
2	Mouse	Vac 10à2 T1	1	2	0	1	6.25	0	3.62311	2.73054	0	0	0	-2.3543	0	0	2.13258	0	0	0	-1.51983	0	0	-0.801632	0	0	-0.491362	0	-2.36568	0	3.13216	0	0	0	-2.39811	0	0	0	-1.36361	-0.491362	0	0	0	0	-3.03145	-0.477121	0	3.08232	0
2	Mouse	Vac 10à2 T2	1	2	1	1	5.45	0	3.34978	3.01519	2.00689	0	0	0.310143	0	0	0.807428	0	0	0	2.08135	0	0	0.180947	0	0	2.66332	0	-0.0232781	0	2.68269	0	0	0	-0.0574826	0	2.12905	0	0	2.13862	0	0	2.35908	0	0	0.235244	0	3.04123	0
2	Mouse	Vac 10à2 T3	1	2	1	1	6	0	3.28565	2.88953	0	0	-1.71517	-2.42959	0	0	2.69055	0	0	0	-2.02078	0	0	-0.461052	0	0	1.01703	0	-2.27852	-2.12352	2.88784	0	0	0	-0.159365	0	0	0	-2.43917	0	0	0	0	0	0	0.203924	0	2.9286	0
2	Mouse	Vac 10à2 T4	1	2	0	1	6.45	0	3.36556	2.9696	1.94151	0	1.48287	-0.237679	0	0	-0.066105	0	0	0	1.38739	0	0	-0.257096	0	0	0.639637	0	-0.344997	0	2.70621	0	0	0	0.184429	0	1.93651	0	-0.373712	0.881736	0	0	1.87157	0	0	0.159025	0	3.07751	0
1	Mouse	Vac 10à3 T1	1	3	0	1	4.6	-0.3886	4.18793	4.28361	0	0	0.65302	-0.118626	0	0	-0.502817	0	0	0	0	2.80855	0	0.215291	0	0	-0.977724	0	0	1.70329	2.47202	0	0	0	0.229135	0	0	0	0	0	0	0	0	0	0	0.150102	3.69289	4.44718	4.19553
1	Mouse	Vac 10à3 T2	1	3	0	1	5.3	1.76716	4.18674	4.46403	0	0	1.46982	0	0	2.08099	0.291156	0	0	0	0	1.99782	0	0.036013	0	0	-0.226062	0	-0.174945	1.99344	2.62066	0	0	0	0.560178	0	-1.21484	0	0	0	0	-1.48287	0	0	0	-0.436247	3.63844	4.49184	4.17529
1	Mouse	Vac 10à3 T3	1	3	0	1	5.9	0	4.2775	4.43177	0	0	2.60981	0.103213	0	1.94547	-0.461081	0	0	0	0	2.56372	0	0.282872	0	0	0	0	0	2.34479	2.93812	0	0	0	0.377165	0	0	0	0	0	0	0	0	0	0	0.0250477	3.60554	4.52875	4.22384
1	Mouse	Vac 10à3 T4	1	3	0	0	0	0	4.17615	4.3384	0	0	2.79727	2.64836	0	2.04532	2.72428	0	0	0	0	2.39094	0	0.336416	0	0	0.040745	0	0	1.60206	2.66276	0	0	0	0.436601	0	0	0	0	0	0	0	0	0	0	0.387599	3.74819	4.43804	4.19173
1	Mouse	Vac 10à5 T1	1	5	0	0	0	3.7224	4.012	4.26485	0	0	2.68052	2.05767	0	0	2.16791	0	0	0	0	3.49027	0	0.301858	0	0	2.43489	0	1.88762	2.62655	4.01141	0	0	0	1.77232	0	1.6149	0	0	0	0	0	0	0	0	-0.18236	3.65602	4.40251	4.15156
1	Mouse	Vac 10à5 T2	1	5	0	1	4.94	4.10154	4.17883	4.42906	0	0	3.20385	0.112955	0	0.567887	0.0476478	0	0	1.85733	-0.857332	3.78333	0	0.27444	1.85126	2.70586	2.52892	0	-1.55871	3.18355	4.2275	0	0	0	0.339992	0	-1.2833	0	0	2.44716	0	2.12385	0	0	0	0.318841	3.93611	3.591	4.29455
1	Mouse	Vac 10à5 T3	1	5	0	1	5.81	3.84244	4.16141	4.34689	0	0	2.78696	0	0	0	2.6733	0	0	0	0	3.59575	0	2.75762	0	0	2.59912	0	1.84073	2.7926	4.08179	0	0	0	2.37894	0	1.3075	0	0	0	0	0	0	0	0	0	3.81593	4.45831	4.26769
1	Mouse	Vac 10à5 T4	1	5	0	1	5.69	4.0363	4.14853	4.42304	0	0	1.53589	0.0733752	0	0.441423	0.153629	2.8107	0	0	0	3.69493	0	0.0941096	0	2.35927	-0.102506	0	-1.93044	1.09129	4.15521	0	0	0	0.252582	0	0	0	0	0.388527	0	0.146831	0	0	0	-0.0236776	3.86727	2.74206	4.26107
1	Mouse	Vac 10à7 T1	1	7	0	0	0	2.75174	4.30412	4.38102	0	0	2.97754	0.842154	0	0	-1.08636	0	0	0	1.35411	4.24343	0	0.902214	0	2.67449	0	0	0.748444	2.60379	4.42412	0	0	0	0.555895	0	-0.792392	0	1.65896	0	0	0	0	1.82995	0	0.760197	3.99837	4.4483	4.35657
1	Mouse	Vac 10à7 T2	1	7	0	0	0	2.93328	4.45027	4.54961	0	0	2.81265	0.718546	0	0	-0.165944	2.09899	0	0	0	4.3177	0	0.332605	0	2.56891	-1.22684	0	1.51322	2.63809	4.43381	0	0	0	0.458947	0	0	0	2.06296	2.25431	0	0	0	2.17202	0	-0.396783	3.8755	4.61155	4.38848
1	Mouse	Vac 10à7 T3	1	7	0	0	0	2.93258	4.43451	4.48472	0	0	2.7876	-0.601814	0	2.22583	0	0	0	0	0	4.36162	0	0.40556	0	2.77974	0	0	1.95521	2.41531	4.4417	0	0	0	0.344514	0	0	0	0	2.20737	0	0	0	1.88195	0	-0.866947	3.9019	4.59146	4.42093
1	Mouse	Vac 10à7 T4	1	7	0	0	0	3.19324	4.21562	4.3943	-1.35793	0	3.01595	0.233424	0	2.41397	0.302118	0	0	0	0	4.23946	0	0.664245	0	2.35679	-0.695218	0	2.61847	2.85089	4.35971	1.89432	0	0	0.38925	0	0	0	2.2887	0	0	0	0	2.39863	0	-0.0325319	3.96635	4.44913	4.32598
3	Mouse	Exp. 1_M1	1	7	0	0	0	2.32343	3.64017	2.25712	3.35141	0	1.07466	3.40432	0	0.890937	1.66982	2.97035	0	2.17609	0.700663	4.14709	0.515817	0.378361	3.01662	3	0.232792	-0.255273	1.03264	3.12385	4.23525	0.388773	2.58433	1.94939	1.26478	2.19866	2.52504	2.98811	1.06602	3.03181	2.36922	2.65514	1.61278	1.86435	2.78462	0.56496	4.33393	2.0581	2.39511
3	Mouse	Exp. 1_M2	1	7	0	0	0	2.29411	2.32683	2.47502	1.1787	2.24871	1.31025	1.04284	1.53529	0.548954	0.375532	2.91238	2.43823	0	1.08128	4.0965	2.88553	0.415047	2.3566	1.13744	3.04191	1.27645	0.683798	1.03446	4.08175	-0.137453	0.812975	1.02749	1.11124	2.78269	2.80024	2.74997	3.17531	0.817136	1.25225	0.665889	2.52153	1.19251	0.672843	0.954693	4.27162	2.23398	2.56305
3	Mouse	Exp. 1_M3	1	7	0	0	0	2.5112	2.45466	2.61532	3.34616	0	1.05934	1.69114	0.69897	1.07302	0.73731	2.94002	0	0	0.167851	4.35889	0.139234	0.417682	2.68931	3.11893	0.158187	0.0943806	0.647213	1.50199	4.22835	0.171215	0.321245	1.62325	0.835651	2.54777	0.772712	1.92566	1.02234	3.20844	-0.704722	0.631596	2.47422	0.883951	2.84572	0.79606	4.56202	2.55293	2.10389
3	Mouse	Exp. 1_M4	1	7	0	0	0	3.44853	2.64786	4.56559	2.24595	0	1.21344	0.869437	0	0.968132	0.0431371	2.65686	0	0	0.93963	4.20341	0	0.311183	1.13988	0.807589	0.669947	2.38346	1.27248	0.561295	2.87117	0.58951	1.82778	2.5325	0.748992	0	0.75071	2.97025	3.09788	1.19817	1.79796	1.20018	0	1.07651	0.500572	1.18667	4.53537	2.44833	2.6386
3	Mouse	Exp. 1_M5	1	7	0	0	0	4.59673	4.6228	2.23266	-1.57978	1.55388	1.00918	-2.7348	0	1.27189	-2.37658	0	0	0	0.781526	1.9081	2.34203	0.227352	2.61993	0.749992	-2.23553	3.24	0.580981	0.428618	4.09478	1.62118	0.635877	0	0.437038	0	1.18365	2.24748	3.31593	0.512754	-2.10721	-0.230235	0	1.14747	0.605272	-2.90634	4.45939	4.14815	2.60651
3	Mouse	Exp. 1_M6	1	7	0	0	0	4.42643	2.61439	2.23724	2.53174	0	1.4551	0.551961	0	0.988316	-0.11247	2.34084	0	0	0	4.16936	-0.0923758	0.439333	2.52401	3.112	0.315353	2.67504	0.673063	0.710993	4.309	0.00199676	2.45969	-1.70586	0.846855	0	2.31848	2.68233	3.08322	0.984734	0	2.73576	-1.83759	1.51149	-0.140227	0.439333	4.33428	4.44273	4.38659
3	Mouse	Exp. 1_M7	1	7	0	0	0	2.64083	4.60471	2.81401	1.14099	0	1.06529	0.272885	0	1.03473	0.165279	0	0	2.29403	-0.37031	4.29252	-2.22194	0.364716	2.96227	3.15284	0.175461	2.72738	0.481339	0.433882	2.39278	0.92102	0	-2.2033	0.633976	0	1.91275	0	2.01199	0.679607	0	1.85003	-1.67852	3.42403	-0.379098	0.704312	4.47069	2.27219	2.99011
3	Mouse	Exp. 1_M8	1	7	0	0	0	2.64909	4.64698	2.36245	3.19548	0	1.44049	0.984887	0	1.50152	0.140759	1.56187	2.29776	2.89735	0	4.38551	-1.50515	0.490371	3.37502	3.23817	0.472895	0.406228	0.735988	0.631991	4.38125	1.25706	-0.512933	2.6844	0.883433	0	1.80125	3.04238	0	0.360869	2.50987	-0.044877	0.624135	1.98863	0.485206	0.734992	4.5414	4.65035	4.5954
4	Mouse	Exp. 2_M1	1	7	0	0	0	2.12007	4.31225	4.39972	2.18865	0	3.03759	0.635652	0	3.06722	-0.437521	0	0.00352677	0	0.0426339	1.54355	0.306621	2.3681	2.89675	3.15909	0.337845	0	2.5768	0.0763484	4.29395	1.94151	0	2.13162	1.06858	-0.734167	2.43521	0	0.0547728	-0.388045	0	0	0.105747	1.77379	0.469794	0.265104	4.20182	4.38672	4.3444
4	Mouse	Exp. 2_M2	1	7	0	0	0	2.66126	4.38954	2.58	1.22198	2.44886	1.47283	0.869381	2.50799	0.984381	0.385368	2.82354	2.46997	3.0774	2.89215	4.08095	0.873521	0.577757	3.52687	3.35719	0.722951	1.95896	1.24631	1.11662	4.35079	0.825198	3.53972	2.85558	1.09856	2.72436	2.89768	3.03547	2.89768	1.04753	2.73727	1.45431	1.03663	1.82343	0.802766	0.757223	4.25508	4.40778	4.31919
4	Mouse	Exp. 2_M3	1	7	0	0	0	4.57841	4.50049	3.01231	2.89465	2.47943	1.08863	1.0903	2.83923	1.4177	0.285819	2.8613	2.84361	3.10264	3.154	4.19611	2.97663	0.507365	3.51529	3.3571	0.887369	2.87251	1.4116	1.66852	4.39013	1.50605	3.53309	3.08906	0.938387	2.23704	3.08012	3.25469	1.53763	1.46851	2.93832	1.02184	0.927789	1.83107	0.993795	0.463301	4.39334	4.57588	4.53576
4	Mouse	Exp. 2_M4	1	7	0	0	0	2.56739	4.53918	3.4046	3.0881	0	1.23914	1.16082	2.50907	1.948	0.517328	1.26297	2.54145	3.04489	3.01068	4.18526	2.77663	0.517422	3.50091	3.42076	0.777985	1.14363	0.602617	1.09381	4.38525	0.770251	1.96402	2.99778	1.17544	2.31366	2.2094	3.04646	3.06815	1.09028	2.82471	0.932215	2.65696	3.76952	0.784993	0.689632	4.38012	4.61165	4.54461
4	Mouse	Exp. 2_M5	1	7	0	0	0	1.48421	1.68981	2.21791	0.150675	-0.00641108	0.44217	0.692761	0.358187	0.405621	-0.619551	3.06465	0.120944	-0.370537	0.773907	0.545819	0.522922	0.855341	-0.144367	0.417614	0.636698	0	0.184182	0.672676	4.3467	0.0139037	0.0909688	3.06948	0.40055	3.15214	0.470028	0.495107	0.601979	0.273804	2.97566	0.272706	3.1871	1.48808	3.15397	0.512523	1.10291	1.54409	1.30296
4	Mouse	Exp. 2_M6	1	7	0	0	0	4.57229	4.56633	4.54026	2.5253	2.8477	3.5163	3.30754	0	3.69207	3.52714	2.85866	0.0167256	2.83835	0.182112	1.10034	0.60424	3.49543	3.13583	1.12166	-0.245462	3.4971	1.1802	0.698856	4.07904	2.95866	0	3.61807	3.48985	2.7026	0.155888	3.21144	-0.0530856	0.327057	3.2923	3.32638	0.347069	3.66485	3.079	0.901651	4.3927	4.65709	4.48514
5	Hamster	HAM_A3	1	7	0	0	0	2.00285	3.1446	1.46874	0.477121	0	-0.106239	-1.22753	3.0026	1.20334	3.52453	2.31806	2.69461	0	2.88423	4.3022	2.23045	0.517905	3.10243	3.06893	0.548016	0	0.553402	3.33506	3.94364	-1.70501	1.97313	0	2.78653	0	0.891427	0	2.82543	0.655671	0	2.3784	0.753377	4.44897	2.5563	-0.0850977	3.71542	2.395	4.15017
5	Hamster	HAM_A1	1	7	0	0	0	2.2916	4.61572	2.43645	-1.92686	0	0.680591	1.41287	2.50732	1.29688	3.66281	3.154	0	0	0.428584	4.22179	1.85491	-0.228815	0	2.69688	0.178664	-1.72835	0.259269	1.41115	0.558735	0	-0.929419	0	0.808152	2.75861	2.99193	0	0.62532	2.79421	0	-1.26717	0.775116	4.33265	0	0.14049	4.41858	1.55241	2.14913
5	Hamster	HAM_A5	1	7	0	0	0	2.15053	4.01621	3.5472	-2.24329	0	1.97104	0.348272	3.34836	1.15781	1.17915	0	2.03862	0	3.28921	3.70142	2.52802	0.0471905	2.66115	3.35417	1.16334	0	0.244552	3.25147	0.718873	2.40535	0	0	0.74449	2.57206	1.6561	0	2.86823	1.01082	0	0	2.90757	4.46372	2.59693	0.673712	3.30735	1.29598	3.82609
5	Hamster	HAM_A6	1	7	0	0	0	2.73954	3.14845	4.55461	0	0	1.58097	3.64874	0	1.21529	3.62417	3.20028	0	0	2.67569	4.19863	0	-0.00518618	1.67117	1.66181	0.491094	0	0.858288	0.765022	0.499443	0	-1.35984	0	1.45448	0	3.09269	0	0	1.76268	0	0	2.5402	4.38203	0	1.18649	4.39681	1.83921	4.54396
[truncated: 206 more columns]

## Sheet: Mouse_10ˆ7 Antigens
Antigen	estimate	sterr	tstat	pstat	trank	prank	BHp_Critical	BHp_sig
CopLigAU.unique..RepeatsA7.13	-4.30022	0.689554	-6.23624	6.97241e-06	25	25	0.00378788	1
CopLigB.Repeats116.nt1541743	-5.9468	0.630765	-9.42792	2.1938e-08	3	3	0.000454545	1
CopLigBU.unique..RepeatsB7.12	-4.43905	0.495098	-8.96601	4.65934e-08	5	5	0.000757576	1
LIC10009	0.411786	0.962518	0.427821	0.673856	300	170	0.0257576	0
LIC10010	3.92523e-17	0.663673	5.9144e-17	1	195	278	0.0421212	0
LIC10017	-2.89843	0.456848	-6.34442	5.60985e-06	21	21	0.00318182	1
LIC10044	-0.346297	0.873984	-0.396228	0.696595	145	178	0.0269697	0
LIC10050	1.76635e-16	0.571314	3.09174e-16	1	248	278	0.0421212	0
LIC10053	-2.1119	0.698157	-3.02496	0.00727904	61	62	0.00939394	1
LIC10054	1.2901	0.834465	1.54602	0.1395	327	86	0.0130303	0
LIC10080	-0.524747	0.788131	-0.665812	0.513974	120	138	0.0209091	0
LIC10083	1.37383e-16	0.715408	1.92035e-16	1	221	278	0.0421212	0
LIC10089	1.76635e-16	0.839685	2.10359e-16	1	222	278	0.0421212	0
LIC10093	-0.289297	0.819488	-0.353022	0.728173	148	187	0.0283333	0
LIC10115	-4.29055	0.739082	-5.80525	1.68345e-05	28	28	0.00424242	1
LIC10120	1.86448e-16	0.882115	2.11365e-16	1	223	278	0.0421212	0
LIC10125s2	-0.609584	0.477974	-1.27535	0.2184	91	98	0.0148485	0
LIC10170	-1.96262e-17	0.610309	-3.21578e-17	1	185	278	0.0421212	0
LIC10171	-1.71939	0.773995	-2.22144	0.0393861	72	74	0.0112121	0
LIC10190	0.992987	0.750239	1.32356	0.202214	324	95	0.0143939	0
LIC10191	-9.81308e-17	0.810238	-1.21113e-16	1	176	278	0.0421212	0
LIC10192	-2.83046	0.450703	-6.28011	6.38263e-06	23	23	0.00348485	1
LIC10210	-3.2637	0.522552	-6.2457	6.84057e-06	24	24	0.00363636	1
LIC10215	-4.24915	0.348676	-12.1865	3.93531e-10	2	2	0.00030303	1
LIC10225	-0.473579	0.546617	-0.866382	0.397682	104	118	0.0178788	0
LIC10260	1.37383e-16	0.820451	1.67448e-16	1	213	278	0.0421212	0
LIC10289	4.90654e-16	0.844463	5.81025e-16	1	266	278	0.0421212	0
LIC10314	0.536562	0.47729	1.12418	0.275704	322	104	0.0157576	0
LIC10318	3.43458e-16	0.780537	4.40028e-16	1	257	278	0.0421212	0
LIC10321	0.807672	0.675468	1.19572	0.24732	323	101	0.015303	0
LIC10325	-2.64953e-16	0.717684	-3.69178e-16	1	167	278	0.0421212	0
LIC10355	-1.05932	0.996653	-1.06288	0.301889	96	106	0.0160606	0
LIC10362	-0.991557	0.830369	-1.19412	0.247932	94	102	0.0154545	0
LIC10374	2.15888e-16	0.846986	2.54889e-16	1	233	278	0.0421212	0
LIC10398	-0.266185	0.680997	-0.390876	0.700477	146	179	0.0271212	0
LIC10402	2.25701e-16	0.879508	2.56622e-16	1	234	278	0.0421212	0
LIC10405	-2.07064	0.534095	-3.87691	0.00110483	50	50	0.00757576	1
LIC10421	0.444719	0.753245	0.590404	0.56226	307	154	0.0233333	0
LIC10424	0.139558	0.622941	0.22403	0.825257	288	199	0.0301515	0
LIC10464.ligAB.R1.6	-3.93553	0.493789	-7.97007	2.58501e-07	7	7	0.00106061	1
LIC10464LigB.R812	-4.52511	0.667764	-6.77651	2.39102e-06	15	15	0.00227273	1
LIC10464s1	-4.37299	0.63214	-6.91776	1.81923e-06	12	12	0.00181818	1
LIC10464s2	-4.52309	0.62661	-7.21835	1.02616e-06	9	9	0.00136364	1
LIC10464s2.1	-4.49807	0.574663	-7.82731	3.33932e-07	8	8	0.00121212	1
LIC10465LigA.R813	0.30513	0.79332	0.384624	0.705022	296	181	0.0274242	0
LIC10465s1	-3.93118	0.723336	-5.43478	3.65894e-05	30	30	0.00454545	1
LIC10465s2	-4.41934	0.633396	-6.97721	1.62286e-06	11	11	0.00166667	1
LIC10480	-0.785659	0.554794	-1.41613	0.173811	87	91	0.0137879	0
LIC10483	-0.214333	0.776587	-0.275994	0.785697	151	192	0.0290909	0
LIC10486	-2.80523	0.732493	-3.8297	0.0012274	54	55	0.00833333	1
LIC10491s1	-5.88785e-17	0.357263	-1.64804e-16	1	172	278	0.0421212	0
LIC10502s	-4.17001	0.645663	-6.45849	4.46795e-06	18	18	0.00272727	1
LIC10502s4	3.92523e-16	0.769758	5.09931e-16	1	262	278	0.0421212	0
LIC10533	5.1028e-16	0.80335	6.3519e-16	1	271	278	0.0421212	0
LIC10544	-2.86715	0.695229	-4.12403	0.000637225	49	49	0.00742424	1
LIC10551	2.45327e-18	0.639807	3.83439e-18	1	190	278	0.0421212	0
LIC10562	-0.458764	0.756365	-0.606538	0.551732	127	149	0.0225758	0
LIC10598	-3.68361	0.706939	-5.21065	5.89815e-05	37	37	0.00560606	1
LIC10623	-4.16701	0.690537	-6.03445	1.0503e-05	26	26	0.00393939	1
LIC10624	-3.73192	0.696082	-5.36132	4.27617e-05	32	32	0.00484848	1
LIC10627	-4.41589e-17	0.598962	-7.37256e-17	1	183	278	0.0421212	0
LIC10628	0.58994	0.929185	0.6349	0.533481	311	142	0.0215152	0
LIC10643	3.33645e-16	0.676515	4.93181e-16	1	261	278	0.0421212	0
LIC10704	0	0.733487	0	1	187.5	278	0.0421212	0
LIC10711	-1.62665	0.772624	-2.10536	0.049567	73	75	0.0113636	0
LIC10731	0	0.932666	0	1	187.5	278	0.0421212	0
LIC10740	0.151022	0.782559	0.192985	0.849132	286	202	0.0306061	0
LIC10754s1	-0.303711	0.903578	-0.336121	0.740666	150	190	0.0287879	0
LIC10760	0.0286069	0.226208	0.126463	0.900767	283	208	0.0315152	0
LIC10766	-0.00159599	0.610096	-0.00261597	0.997942	166	221	0.0334848	0
LIC10778	2.15888e-16	0.763291	2.82838e-16	1	241	278	0.0421212	0
LIC10787	1.17757e-16	0.748532	1.57317e-16	1	209	278	0.0421212	0
LIC10788	3.04205e-16	0.767109	3.96561e-16	1	255	278	0.0421212	0
LIC10792	-0.597469	0.773414	-0.772509	0.449838	107	122	0.0184848	0
LIC10812	-0.383421	0.709514	-0.540399	0.595546	132	158	0.0239394	0
LIC10824	1.96262e-16	0.658232	2.98165e-16	1	247	278	0.0421212	0
LIC10829	2.74766e-16	0.732954	3.74875e-16	1	252	278	0.0421212	0
LIC10844	0.536026	0.564146	0.950155	0.354618	320	110	0.0166667	0
LIC10845	-1.99725	0.704211	-2.83615	0.0109531	63	64	0.00969697	0
LIC10850	-0.123936	0.801763	-0.154579	0.878873	159	205	0.0310606	0
LIC10857	1.49649e-16	0.626889	2.38717e-16	1	230	278	0.0421212	0
LIC10870	-3.44889	0.507419	-6.79692	2.29804e-06	14	14	0.00212121	1
LIC10878	-0.0215069	0.799219	-0.0269099	0.978828	163	216	0.0327273	0
LIC10891	-0.166085	0.700723	-0.23702	0.815318	156	197	0.0298485	0
LIC10892	-2.4893	0.485809	-5.12404	7.1038e-05	39	39	0.00590909	1
LIC10897	1.96262e-16	0.691441	2.83844e-16	1	242	278	0.0421212	0
LIC10902	0.582684	0.84152	0.692419	0.497511	313	132	0.02	0
LIC10908	-1.5624	0.616847	-2.53287	0.0208318	66	68	0.010303	0
LIC10912	0.277076	0.995974	0.278196	0.784032	290	191	0.0289394	0
LIC10945	-3.01885	0.784766	-3.84681	0.00118149	53	53	0.0080303	1
LIC10946	-0.496917	0.405469	-1.22553	0.236168	92	99	0.015	0
LIC10991	3.14018e-16	1.05566	2.97462e-16	1	246	278	0.0421212	0
LIC11003	1.2757e-16	0.792336	1.61005e-16	1	210	278	0.0421212	0
LIC11019	8.34112e-17	0.824759	1.01134e-16	1	200	278	0.0421212	0
LIC11038	3.33645e-16	0.554259	6.01966e-16	1	269	278	0.0421212	0
LIC11070	-1.16204	0.905423	-1.28342	0.215623	90	97	0.014697	0
LIC11073	-7.85046e-17	0.646486	-1.21433e-16	1	175	278	0.0421212	0
LIC11086	-0.619063	0.828014	-0.747648	0.464329	111	126	0.0190909	0
LIC11092	-0.416629	1.01159	-0.411856	0.685308	142	175	0.0265152	0
LIC11098	-0.426812	0.556986	-0.766288	0.453438	108	123	0.0186364	0
LIC11118	-7.85046e-17	1.01761	-7.71464e-17	1	182	278	0.0421212	0
LIC11138	2.94392e-17	0.909984	3.23514e-17	1	192	278	0.0421212	0
LIC11139	-1.38352	0.814109	-1.69943	0.106454	79	81	0.0122727	0
LIC11149	1.17757e-16	0.619065	1.90217e-16	1	219	278	0.0421212	0
LIC11174	0.370181	0.884457	0.418541	0.680503	299	173	0.0262121	0
LIC11186	-0.295881	0.727997	-0.406431	0.689217	144	177	0.0268182	0
LIC11187	0.40716	1.2082	0.336998	0.740016	291	189	0.0286364	0
LIC11202	-0.0219406	0.97743	-0.0224473	0.982338	164	217	0.0328788	0
LIC11206	-1.85651	0.751037	-2.47193	0.0236459	67	69	0.0104545	0
LIC11210	-0.480893	0.797849	-0.602737	0.554202	128	150	0.0227273	0
LIC11219	0.435288	0.589109	0.738892	0.469499	315	127	0.0192424	0
LIC11222	-0.438942	0.705565	-0.622114	0.541668	124	144	0.0218182	0
LIC11238	-0.485626	0.644646	-0.753322	0.460997	110	125	0.0189394	0
LIC11245	-4.41589e-17	0.57028	-7.74336e-17	1	181	278	0.0421212	0
LIC11247	-0.0341302	0.938701	-0.0363589	0.971396	162	215	0.0325758	0
LIC11254	1.87676	0.488741	3.83998	0.0011996	330	54	0.00818182	1
LIC11262	4.66121e-16	0.659823	7.06433e-16	1	274	223.5	0.0338636	0
LIC11271	-3.20034	0.499358	-6.40891	4.93147e-06	19	19	0.00287879	1
LIC11276	0.109628	0.124752	0.878773	0.391105	318	116	0.0175758	0
LIC11299	1.71729e-16	0.749609	2.29091e-16	1	228	278	0.0421212	0
LIC11321	2.64953e-16	0.644693	4.10975e-16	1	256	278	0.0421212	0
LIC11324	0.0554983	1.17417	0.0472662	0.962822	279	213	0.0322727	0
LIC11335	1.37383e-16	0.817853	1.6798e-16	1	214	278	0.0421212	0
LIC11336	0.444614	0.743225	0.598223	0.557144	308	151	0.0228788	0
LIC11352..ADI.	-4.39822	0.542198	-8.11184	2.00994e-07	6	6	0.000909091	1
LIC11370	-0.19194	0.795261	-0.241355	0.812008	154	195	0.0295455	0
LIC11371	-1.37383e-16	0.624817	-2.19877e-16	1	169	278	0.0421212	0
LIC11376	-0.56923	0.932926	-0.610156	0.549385	126	148	0.0224242	0
LIC11384	1.76635e-16	1.0498	1.68255e-16	1	216	278	0.0421212	0
LIC11389	-2.97811	0.471338	-6.31843	5.90987e-06	22	22	0.00333333	1
LIC11392	-3.12468	0.666284	-4.68972	0.000182518	44	44	0.00666667	1
LIC11394	-0.923111	1.10376	-0.836331	0.413934	106	121	0.0183333	0
LIC11408	0.128727	0.656749	0.196007	0.846801	287	200	0.030303	0
LIC11417	-0.247736	0.733767	-0.337623	0.739553	149	188	0.0284848	0
LIC11420	9.81308e-17	0.72011	1.36272e-16	1	205	278	0.0421212	0
LIC11436	-1.64645	0.427552	-3.85087	0.00117084	52	52	0.00787879	1
LIC11442	-1.59403	0.870603	-1.83095	0.0837144	78	80	0.0121212	0
LIC11445	-0.374922	0.627315	-0.597661	0.557511	129	152	0.0230303	0
LIC11456	-4.18848	0.771356	-5.43002	3.69605e-05	31	31	0.00469697	1
LIC11469	0.391462	0.843938	0.463852	0.648314	302	164	0.0248485	0
LIC11485	2.45979e-16	0.405961	6.05916e-16	1	270	278	0.0421212	0
LIC11498	-0.0409818	0.735614	-0.055711	0.956186	161	212	0.0321212	0
LIC11498s2	-0.183775	0.947368	-0.193984	0.848361	157	201	0.0304545	0
LIC11504	-0.488651	0.725172	-0.673841	0.508974	117	135	0.0204545	0
LIC11510s1	-1.17757e-16	0.908587	-1.29605e-16	1	174	278	0.0421212	0
LIC11516	-0.213961	0.878129	-0.243656	0.810252	153	194	0.0293939	0
LIC11522	0.274228	0.442798	0.619306	0.543475	310	145	0.0219697	0
LIC11532	0	1.01329	0	1	187.5	278	0.0421212	0
LIC11569	0.828807	0.933164	0.888169	0.386165	319	115	0.0174242	0
LIC11570	-3.07449	0.708697	-4.33823	0.000396075	48	48	0.00727273	1
LIC11572	-0.739772	1.18905	-0.622151	0.541644	123	143	0.0216667	0
LIC11573	-1.3931	0.578707	-2.40727	0.0270205	68	70	0.0106061	0
LIC11575	0.0190225	0.993964	0.0191381	0.984942	277	218	0.0330303	0
LIC11591	0.474544	0.890508	0.532891	0.600627	303	161	0.0243939	0
LIC11601	-9.81308e-17	1.1012	-8.91122e-17	1	180	278	0.0421212	0
LIC11612	-1.59208	1.07588	-1.4798	0.156217	85	89	0.0134848	0
LIC11623	1.57009e-16	0.882133	1.77988e-16	1	217	278	0.0421212	0
LIC11625	-1.37383e-16	0.680177	-2.01981e-16	1	170	278	0.0421212	0
LIC11630	-0.539892	0.783339	-0.689218	0.499475	115	133	0.0201515	0
LIC11643	0.352269	0.800002	0.440335	0.664937	301	167	0.025303	0
LIC11650	-0.994205	0.736653	-1.34962	0.193867	88	94	0.0142424	0
LIC11653	-2.50501	0.566977	-4.41818	0.000331851	47	47	0.00712121	1
LIC11662	3.14018e-16	0.543167	5.78125e-16	1	265	278	0.0421212	0
LIC11694	-0.806039	0.688522	-1.17068	0.256993	95	103	0.0156061	0
LIC11698	-2.45327e-17	0.661452	-3.70891e-17	1	184	278	0.0421212	0
LIC11712	-2.61421	0.519702	-5.03022	8.69677e-05	40	40	0.00606061	1
LIC11713	-0.644498	0.946248	-0.681109	0.504471	116	134	0.020303	0
LIC11731	-0.331184	0.776991	-0.426239	0.674987	140	171	0.0259091	0
LIC11736	2.06075e-16	0.534149	3.858e-16	1	254	278	0.0421212	0
LIC11745	0.256075	0.697844	0.366951	0.717934	294	184	0.0278788	0
LIC11753	0.123601	0.72343	0.170854	0.866244	285	204	0.0309091	0
LIC11765	1.37383e-16	0.720599	1.90651e-16	1	220	278	0.0421212	0
LIC11833	-1.00283	1.11191	-0.901897	0.379022	103	114	0.0172727	0
LIC11834	-0.727495	0.783049	-0.929054	0.365153	101	112	0.0169697	0
LIC11845	-3.91003	0.573995	-6.81195	2.23198e-06	13	13	0.0019697	1
LIC11846	0.529814	0.905506	0.585103	0.565742	305	156	0.0236364	0
LIC11886	-2.6945	0.540407	-4.98605	9.56883e-05	42	42	0.00636364	1
LIC11887	-0.38616	0.911221	-0.423784	0.676745	141	172	0.0260606	0
LIC11888	-0.605427	0.841326	-0.71961	0.481005	112	129	0.0195455	0
LIC11893	9.81308e-17	1.11264	8.8196e-17	1	198	278	0.0421212	0
LIC11906	3.63084e-16	0.439349	8.26414e-16	1	275	223.5	0.0338636	0
LIC11911	-1.16291	0.755466	-1.53933	0.141118	83	87	0.0131818	0
LIC11937s1	0.691092	0.790164	0.874618	0.393302	317	117	0.0177273	0
LIC11937s2	2.06075e-16	0.53901	3.8232e-16	1	253	278	0.0421212	0
LIC11939	-2.30108	0.741158	-3.10471	0.00611592	60	61	0.00924242	1
LIC11940	-0.520337	0.79838	-0.651741	0.522804	121	139	0.0210606	0
LIC11941	1.96262e-16	0.785704	2.49791e-16	1	232	278	0.0421212	0
LIC11955	-2.60862	0.793404	-3.28788	0.00408924	58	59	0.00893939	1
LIC11959	-0.56877	0.743761	-0.764722	0.454347	109	124	0.0187879	0
LIC11966	-3.44409	0.659412	-5.22297	5.74453e-05	36	36	0.00545455	1
LIC11972	2.64953e-16	0.550718	4.81105e-16	1	259	278	0.0421212	0
LIC11980	-3.44323	0.521144	-6.60706	3.33059e-06	17	17	0.00257576	1
LIC11981	-0.271715	0.587398	-0.462573	0.649213	136	165	0.025	0
LIC11988	-5.39719e-17	0.525902	-1.02627e-16	1	178	278	0.0421212	0
LIC11990s1	-1.01581	1.09827	-0.924919	0.367243	102	113	0.0171212	0
LIC12001	-3.11	0.910343	-3.41629	0.00307839	56	57	0.00863636	1
LIC12040	1.03295	0.741133	1.39374	0.180366	326	92	0.0139394	0
LIC12071	-1.11166	0.661959	-1.67935	0.110357	80	82	0.0124242	0
LIC12075	-0.499408	0.50816	-0.982776	0.338744	99	109	0.0165152	0
LIC12095	0.0498028	0.624539	0.0797432	0.937321	281	210	0.0318182	0
LIC12106	1.57009e-16	0.652343	2.40685e-16	1	231	278	0.0421212	0
LIC12127	-0.481399	0.99258	-0.484997	0.633528	135	163	0.024697	0
LIC12132	1.57009e-16	0.70298	2.23348e-16	1	226	278	0.0421212	0
LIC12180	-2.80593	0.558742	-5.02187	8.85519e-05	41	41	0.00621212	1
LIC12216	-0.179001	0.952751	-0.187878	0.853074	158	203	0.0307576	0
LIC12219	1.57009e-16	0.934606	1.67995e-16	1	215	278	0.0421212	0
LIC12242	-3.18064	0.601843	-5.28483	5.03294e-05	34	34	0.00515152	1
LIC12245	-0.394946	0.737794	-0.535307	0.59899	133	160	0.0242424	0
LIC12263	0.274118	0.705248	0.388682	0.70207	297	180	0.0272727	0
LIC12277	-3.37871	0.745076	-4.53472	0.000256588	46	46	0.0069697	1
LIC12281	4.78388e-17	0.410127	1.16644e-16	1	202	278	0.0421212	0
LIC12301	-0.281776	0.690872	-0.407856	0.68819	143	176	0.0266667	0
LIC12306	0.536901	0.910444	0.589713	0.562713	306	155	0.0234848	0
LIC12310	-1.17757e-16	1.14521	-1.02825e-16	1	177	278	0.0421212	0
LIC12340	0.329629	0.923307	0.357009	0.725236	292	186	0.0281818	0
LIC12348	-0.453562	0.70402	-0.644246	0.527541	122	141	0.0213636	0
LIC12364	0.366129	1.02018	0.358887	0.723855	293	185	0.0280303	0
LIC12387	0.063368	0.831707	0.0761903	0.940108	280	211	0.0319697	0
LIC12423	-1.68612	1.12288	-1.50161	0.150537	84	88	0.0133333	0
LIC12471	-1.21586	0.730786	-1.66377	0.11347	81	83	0.0125758	0
LIC12476	6.86915e-17	0.81012	8.47918e-17	1	197	278	0.0421212	0
LIC12479	1.76635e-16	0.64411	2.74232e-16	1	239	278	0.0421212	0
LIC12493	-3.05612	0.511414	-5.97581	1.18428e-05	27	27	0.00409091	1
LIC12499	3.53271e-16	0.728159	4.85156e-16	1	260	278	0.0421212	0
LIC12500	0.481383	0.565621	0.85107	0.405911	316	119	0.0180303	0
LIC12512	-0.374922	0.737737	-0.508205	0.617481	134	162	0.0245455	0
LIC12528	-1.36929	0.723241	-1.89327	0.0745128	77	79	0.0119697	0
LIC12537	-2.3196	0.34635	-6.69727	2.79046e-06	16	16	0.00242424	1
LIC12538	-2.10248	0.6293	-3.34099	0.00363668	57	58	0.00878788	1
LIC12540	-7.85046e-17	0.773048	-1.01552e-16	1	179	278	0.0421212	0
LIC12542	1.57009e-16	1.02697	1.52886e-16	1	208	278	0.0421212	0
LIC12544	-4.5055	0.480176	-9.38301	2.35786e-08	4	4	0.000606061	1
LIC12599	0.471668	0.287098	1.64288	0.117761	328	84	0.0127273	0
LIC12621	1.57009e-16	0.691484	2.27061e-16	1	227	278	0.0421212	0
LIC12631	-0.459081	0.689366	-0.665947	0.51389	119	137	0.0207576	0
LIC12632	-1.04244	0.73487	-1.41854	0.173116	86	90	0.0136364	0
LIC12651	-0.308336	0.538319	-0.572775	0.573883	131	157	0.0237879	0
LIC12658	-1.69889e-16	0.741288	-2.29181e-16	1	168	278	0.0421212	0
LIC12719	2.15888e-16	0.738335	2.92398e-16	1	244	278	0.0421212	0
LIC12731	-9.81308e-17	0.680822	-1.44136e-16	1	173	278	0.0421212	0
LIC12736	0.400831	0.651971	0.614799	0.546381	309	146	0.0221212	0
LIC12748	1.17757e-16	1.00206	1.17515e-16	1	203	278	0.0421212	0
LIC12749	-2.38383	1.05111	-2.26792	0.0358783	71	73	0.0110606	0
LIC12769	2.25701e-16	0.474435	4.75725e-16	1	258	278	0.0421212	0
LIC12800	0.170921	0.726453	0.235281	0.816646	289	198	0.03	0
LIC12814	-3.23274	0.608664	-5.31121	4.75752e-05	33	33	0.005	1
LIC12819	1.57009e-16	0.867196	1.81054e-16	1	218	278	0.0421212	0
LIC12849	3.92523e-17	0.985927	3.98126e-17	1	194	278	0.0421212	0
LIC12853	-0.31681	0.727754	-0.435325	0.668501	139	169	0.0256061	0
LIC12854	-1.16218	0.708577	-1.64016	0.11833	82	85	0.0128788	0
LIC12895	-0.859348	0.706768	-1.21588	0.239735	93	100	0.0151515	0
LIC12897	3.92523e-16	0.56905	6.89786e-16	1	272	223.5	0.0338636	0
LIC12919	2.35514e-16	0.879903	2.67659e-16	1	236	278	0.0421212	0
LIC12921	-0.59791	0.584871	-1.02229	0.320186	98	108	0.0163636	0
LIC12944	0.363775	0.675228	0.538743	0.596665	304	159	0.0240909	0
LIC12946	-0.58014	0.944928	-0.613952	0.546929	125	147	0.0222727	0
LIC12952	1.9616	0.774001	2.53436	0.0207672	329	67	0.0101515	0
LIC12966	-2.08632	0.64479	-3.23566	0.00458802	59	60	0.00909091	1
LIC12967	2.25701e-16	0.871821	2.58884e-16	1	235	278	0.0421212	0
LIC12969	0.301245	0.727729	0.413952	0.6838	298	174	0.0263636	0
LIC12972	0	0.540772	0	1	187.5	278	0.0421212	0
LIC12993	3.53271e-16	0.604431	5.84468e-16	1	267	278	0.0421212	0
LIC13000	3.23832e-16	0.539589	6.00144e-16	1	268	278	0.0421212	0
LIC13012	-3.85824	0.537378	-7.17975	1.1037e-06	10	10	0.00151515	1
LIC13012s1	0.879035	0.782589	1.12324	0.276094	321	105	0.0159091	0
LIC13019	-1.05896	0.81243	-1.30345	0.208846	89	96	0.0145455	0
LIC13030	1.17757e-16	0.528282	2.22905e-16	1	225	278	0.0421212	0
LIC13050	-1.06322	0.515561	-2.06227	0.0539197	74	76	0.0115152	0
LIC13053	-0.304052	0.513031	-0.592657	0.560783	130	153	0.0231818	0
LIC13074s2	-0.0954334	0.701204	-0.136099	0.893253	160	207	0.0313636	0
LIC13084	1.47196e-16	0.988769	1.48868e-16	1	207	278	0.0421212	0
LIC13090s1	2.74766e-16	1.00744	2.72738e-16	1	237	278	0.0421212	0
LIC13167	3.85163e-16	0.716684	5.37424e-16	1	263	278	0.0421212	0
LIC13180	9.44509e-17	0.651559	1.44961e-16	1	206	278	0.0421212	0
LIC13203	1.76635e-16	0.60171	2.93556e-16	1	245	278	0.0421212	0
LIC13215	2.74766e-16	0.799387	3.43721e-16	1	250	278	0.0421212	0
LIC13239	0.588335	0.903706	0.651025	0.523255	312	140	0.0212121	0
LIC13265	0.125051	0.892296	0.140145	0.890102	284	206	0.0312121	0
LIC13306	-0.245389	1.02233	-0.24003	0.813019	155	196	0.029697	0
LIC13313	-4.29702	0.770008	-5.5805	2.69083e-05	29	29	0.00439394	1
LIC13314	-0.539137	0.75303	-0.715957	0.483203	113	130	0.019697	0
LIC13315	2.25701e-16	0.823194	2.74177e-16	1	238	278	0.0421212	0
LIC13335	-2.01213	0.855032	-2.35328	0.0301778	70	72	0.0109091	0
LIC13364	2.5514e-16	0.704637	3.62087e-16	1	251	278	0.0421212	0
LIC13366	1.96262e-16	0.852263	2.30283e-16	1	229	278	0.0421212	0
LIC13383	-1.17757e-16	0.699203	-1.68416e-16	1	171	278	0.0421212	0
LIC13387	0.0960342	0.993609	0.0966519	0.924071	282	209	0.0316667	0
LIC13392	-3.23669	0.654436	-4.94577	0.000104418	43	43	0.00651515	1
LIC13394	5.88785e-17	0.745739	7.89532e-17	1	196	278	0.0421212	0
LIC13397	-2.16176	0.837244	-2.582	0.0187968	64	65	0.00984848	0
LIC13410	0.0306556	0.766382	0.0400005	0.968533	278	214	0.0324242	0
LIC13411	3.87617e-16	0.551423	7.02938e-16	1	273	223.5	0.0338636	0
LIC13417	5.15187e-17	0.535675	9.61753e-17	1	199	278	0.0421212	0
LIC13427	-0.841584	0.995753	-0.845174	0.409108	105	120	0.0181818	0
LIC13432	-0.0700569	0.267536	-0.26186	0.796403	152	193	0.0292424	0
LIC13451	1.96262e-16	0.689381	2.84692e-16	1	243	278	0.0421212	0
LIC13469	-0.230746	0.615938	-0.374625	0.712316	147	183	0.0277273	0
LIC13479	-1.61211	0.555352	-2.90285	0.00948676	62	63	0.00954545	1
LIC13488	-0.877667	0.836696	-1.04897	0.308074	97	107	0.0162121	0
LIC13520	-3.64956	0.570186	-6.40064	5.01346e-06	20	20	0.0030303	1
LIC1SPN3200s2	1.17757e-16	0.918497	1.28206e-16	1	204	278	0.0421212	0
LIC20016	1.17757e-16	0.729567	1.61407e-16	1	211	278	0.0421212	0
LIC20029	-0.59387	0.638819	-0.929638	0.364859	100	111	0.0168182	0
LIC20042	-0.00939437	0.964143	-0.00974375	0.992333	165	220	0.0333333	0
LIC20060	1.37383e-16	0.624296	2.20061e-16	1	224	278	0.0421212	0
LIC20073	-2.59049	0.557254	-4.64868	0.000199709	45	45	0.00681818	1
LIC20077	-1.00143	0.492817	-2.03205	0.057176	76	78	0.0118182	0
LIC20095	0.296542	0.405152	0.731927	0.473636	314	128	0.0193939	0
LIC20106	-1.69755	0.665141	-2.55216	0.0200091	65	66	0.01	0
LIC20109	-1.74096	0.847889	-2.05328	0.0548697	75	77	0.0116667	0
LIC20111	1.57009e-16	0.952476	1.64843e-16	1	212	278	0.0421212	0
LIC20112	-0.217308	0.498358	-0.436048	0.667986	138	168	0.0254545	0
LIC20113	0.0171012	1.14389	0.01495	0.988237	276	219	0.0331818	0
LIC20118	-3.46134	0.894859	-3.86802	0.00112693	51	51	0.00772727	1
LIC20120	8.34112e-17	0.748616	1.1142e-16	1	201	278	0.0421212	0
LIC20136	1.96262e-16	0.710153	2.76365e-16	1	240	278	0.0421212	0
LIC20151	2.25701e-16	0.72008	3.13439e-16	1	249	278	0.0421212	0
LIC20152	0.187332	0.491146	0.381418	0.707358	295	182	0.0275758	0
LIC20162	3.33645e-16	0.589162	5.66304e-16	1	264	278	0.0421212	0
LIC20163	0.869624	0.627867	1.38504	0.182966	325	93	0.0140909	0
LIC20166	-0.51275	0.767148	-0.668385	0.512369	118	136	0.0206061	0
LIC20172	-3.59451	0.687504	-5.22835	5.67881e-05	35	35	0.00530303	1
LIC20214	-3.2575	0.634162	-5.13671	6.91278e-05	38	38	0.00575758	1
LIC20218	-2.93694	0.833799	-3.52236	0.00243286	55	56	0.00848485	1
LIC20246	-0.665612	0.961127	-0.692533	0.497441	114	131	0.0198485	0
LIC20250	-4.33347	0.067241	-64.4469	9.63911e-23	1	1	0.000151515	1
LIC20258	9.81308e-18	0.396734	2.47346e-17	1	191	278	0.0421212	0
LIC20276	-0.421276	0.951525	-0.442738	0.66323	137	166	0.0251515	0
LIC20301	3.92523e-17	1.01622	3.86258e-17	1	193	278	0.0421212	0
LIC2SPN3853	-1.29161	0.546841	-2.36195	0.0296486	69	71	0.0107576	0

## Sheet: Mouse_All Antigens
Antigen	estimate	sterr	tstat	pstat	trank	prank	BHp_Critical	BHp_sig
CopLigAU.unique..RepeatsA7.13	0.655142	0.184615	3.54869	0.00122051	12	12	0.00181818	1
CopLigB.Repeats116.nt1541743	0.234248	0.181535	1.29038	0.206165	73	75	0.0113636	0
CopLigBU.unique..RepeatsB7.12	0.215502	0.173474	1.24228	0.223161	77	79	0.0119697	0
LIC10009	-0.0218137	0.190518	-0.114497	0.909559	299	234	0.0354545	0
LIC10010	1.41216e-19	0.120723	1.16975e-18	1	238	293	0.0443939	0
LIC10017	0.238466	0.126629	1.88319	0.0687916	42	42	0.00636364	0
LIC10044	-0.110214	0.232336	-0.474372	0.638456	317	163	0.024697	0
LIC10050	4.28671e-19	0.103923	4.12489e-18	1	227	293	0.0443939	0
LIC10053	-0.0802746	0.167765	-0.478495	0.635551	318	162	0.0245455	0
LIC10054	-0.0789715	0.2188	-0.36093	0.720524	313	179	0.0271212	0
LIC10080	0.147372	0.168599	0.874094	0.38858	105	110	0.0166667	0
LIC10083	-6.05053e-19	0.130134	-4.64946e-18	1	258	293	0.0443939	0
LIC10089	0.00706005	0.162542	0.0434353	0.965624	210	248	0.0375758	0
LIC10093	0.171241	0.204723	0.836453	0.409103	112	118	0.0178788	0
LIC10115	0.435363	0.137824	3.15883	0.00344818	17	17	0.00257576	0
LIC10120	0.0283479	0.169422	0.167322	0.86817	193	219	0.0331818	0
LIC10125s2	0.0691646	0.116967	0.591315	0.558464	135	145	0.0219697	0
LIC10170	-6.84256e-18	0.123337	-5.54785e-17	1	287	293	0.0443939	0
LIC10171	0.629079	0.164495	3.82431	0.000572221	10	10	0.00151515	1
LIC10190	0.0298782	0.210887	0.141679	0.888222	200	228	0.0345455	0
LIC10191	6.05053e-19	0.147384	4.10529e-18	1	228	293	0.0443939	0
LIC10192	0.432265	0.166433	2.59723	0.0140837	25	25	0.00378788	0
LIC10210	0.175851	0.130167	1.35096	0.186183	72	73	0.0110606	0
LIC10215	0.584394	0.129145	4.52509	7.8549e-05	6	6	0.000909091	1
LIC10225	0.11143	0.10024	1.11163	0.274578	85	90	0.0136364	0
LIC10260	-9.57262e-20	0.149241	-6.41419e-19	1	244	293	0.0443939	0
LIC10289	0.0372314	0.169432	0.219742	0.827468	184	203	0.0307576	0
LIC10314	0.0148844	0.144424	0.10306	0.918558	205	237	0.0359091	0
LIC10318	-1.54794e-18	0.141981	-1.09024e-17	1	275	293	0.0443939	0
LIC10321	0.136753	0.187757	0.728349	0.471696	123	131	0.0198485	0
LIC10325	2.46989e-19	0.130548	1.89194e-18	1	235	293	0.0443939	0
LIC10355	0.379483	0.209334	1.81281	0.0792516	47	47	0.00712121	0
LIC10362	0.333794	0.18045	1.84979	0.0735979	45	45	0.00681818	0
LIC10374	-1.69166e-18	0.154068	-1.098e-17	1	277	293	0.0443939	0
LIC10398	0.15483	0.163934	0.944465	0.352009	99	104	0.0157576	0
LIC10402	0.100209	0.19455	0.515082	0.610036	144	155	0.0234848	0
LIC10405	0.466475	0.121434	3.8414	0.000545678	9	9	0.00136364	1
LIC10421	-0.00436759	0.169981	-0.0256946	0.979661	291	252	0.0381818	0
LIC10424	-0.021844	0.121099	-0.180381	0.857991	308	212	0.0321212	0
LIC10464.ligAB.R1.6	0.0621804	0.0901441	0.689789	0.495299	124	133	0.0201515	0
LIC10464LigB.R812	0.203186	0.191303	1.06212	0.296133	90	95	0.0143939	0
LIC10464s1	0.0415045	0.115073	0.360681	0.720708	162	180	0.0272727	0
LIC10464s2	0.393495	0.169835	2.31692	0.0270645	29	29	0.00439394	0
LIC10464s2.1	0.151324	0.144332	1.04844	0.302289	91	96	0.0145455	0
LIC10465LigA.R813	0.177839	0.225065	0.790169	0.435246	116	123	0.0186364	0
LIC10465s1	0.08201	0.267151	0.30698	0.760847	167	185	0.0280303	0
LIC10465s2	0.169889	0.159922	1.06233	0.29604	89	94	0.0142424	0
LIC10480	0.106231	0.219708	0.48351	0.632026	147	158	0.0239394	0
LIC10483	0.0504313	0.175664	0.28709	0.775894	171	189	0.0286364	0
LIC10486	0.155401	0.135467	1.14715	0.259824	81	85	0.0128788	0
LIC10491s1	-5.1435e-19	0.0649867	-7.91469e-18	1	268	293	0.0443939	0
LIC10502s	0.244504	0.152311	1.60529	0.118255	57	57	0.00863636	0
LIC10502s4	-2.18327e-18	0.14002	-1.55925e-17	1	283	293	0.0443939	0
LIC10533	0.0309984	0.157789	0.196454	0.845497	188	209	0.0316667	0
LIC10544	0.258651	0.139357	1.85604	0.0726776	44	44	0.00666667	0
LIC10551	-1.91625e-19	0.116382	-1.64652e-18	1	248	293	0.0443939	0
LIC10562	0.181064	0.144803	1.25042	0.220212	76	78	0.0118182	0
LIC10598	0.0602996	0.128778	0.468246	0.642783	150	165	0.025	0
LIC10623	0.234688	0.152167	1.5423	0.132833	62	62	0.00939394	0
LIC10624	0.502934	0.150681	3.33773	0.0021525	14	14	0.00212121	0
LIC10627	7.13476e-19	0.108952	6.54852e-18	1	223	293	0.0443939	0
LIC10628	0.0480271	0.180603	0.265926	0.792002	175	193	0.0292424	0
LIC10643	-4.73884e-19	0.123059	-3.85086e-18	1	257	293	0.0443939	0
LIC10704	0.129056	0.149206	0.864954	0.393502	106	111	0.0168182	0
LIC10711	0.299455	0.207961	1.43996	0.159591	67	68	0.010303	0
LIC10731	-5.95005e-19	0.169654	-3.50718e-18	1	256	293	0.0443939	0
LIC10740	0.0198812	0.198142	0.100339	0.920702	207	240	0.0363636	0
LIC10754s1	0.0993027	0.182385	0.544466	0.589895	140	151	0.0228788	0
LIC10760	0.0390376	0.113872	0.342819	0.733977	163	181	0.0274242	0
LIC10766	-0.0280486	0.180153	-0.155693	0.877253	303	224	0.0339394	0
LIC10778	0.0159759	0.142193	0.112354	0.911245	203	235	0.0356061	0
LIC10787	-9.73163e-19	0.136159	-7.14724e-18	1	264	293	0.0443939	0
LIC10788	-0.0250736	0.152952	-0.163932	0.870816	304	222	0.0336364	0
LIC10792	0.140581	0.141597	0.992825	0.328244	93	98	0.0148485	0
LIC10812	0.30969	0.198032	1.56384	0.127692	60	60	0.00909091	0
LIC10824	-1.6131e-19	0.119733	-1.34725e-18	1	247	293	0.0443939	0
LIC10829	5.69887e-19	0.133326	4.2744e-18	1	225	293	0.0443939	0
LIC10844	0.0445041	0.17462	0.254862	0.800461	178	196	0.029697	0
LIC10845	0.744252	0.21543	3.45474	0.00157367	13	13	0.0019697	1
LIC10850	0.375856	0.193436	1.94305	0.060851	39	39	0.00590909	0
LIC10857	0.0925508	0.191756	0.482649	0.63263	148	160	0.0242424	0
LIC10870	0.811502	0.114384	7.09453	4.76779e-08	1	1	0.000151515	1
LIC10878	-0.00393308	0.149145	-0.0263709	0.979125	292	251	0.0380303	0
LIC10891	0.183011	0.167138	1.09497	0.281703	88	93	0.0140909	0
LIC10892	0.176021	0.157082	1.12057	0.270812	83	88	0.0133333	0
LIC10897	-1.00473e-20	0.125774	-7.98838e-20	1	240	293	0.0443939	0
LIC10902	0.137315	0.187842	0.731011	0.470092	122	130	0.019697	0
LIC10908	0.243198	0.162424	1.4973	0.144114	63	64	0.00969697	0
LIC10912	0.1362	0.215173	0.632978	0.531246	127	137	0.0207576	0
LIC10945	0.525001	0.167924	3.12641	0.00375156	18	18	0.00272727	0
LIC10946	0.107033	0.174581	0.613084	0.544154	131	141	0.0213636	0
LIC10991	-2.40012e-18	0.192026	-1.24989e-17	1	281	293	0.0443939	0
LIC11003	-3.36178e-17	0.192011	-1.75083e-16	1	288	293	0.0443939	0
LIC11019	5.63538e-19	0.150025	3.7563e-18	1	231	293	0.0443939	0
LIC11038	-1.62608e-18	0.100821	-1.61284e-17	1	284	293	0.0443939	0
LIC11070	0.512141	0.228992	2.2365	0.0324166	30	30	0.00454545	0
LIC11073	7.46268e-19	0.117597	6.34599e-18	1	224	293	0.0443939	0
LIC11086	0.0359847	0.177229	0.203041	0.840388	187	208	0.0315152	0
LIC11092	0.0980305	0.18435	0.531764	0.598562	142	153	0.0231818	0
LIC11098	-0.219444	0.180424	-1.21627	0.232777	328	80	0.0121212	0
LIC11118	0.028537	0.193045	0.147825	0.883408	199	227	0.0343939	0
LIC11138	-1.51263e-19	0.165528	-9.13824e-19	1	245	293	0.0443939	0
LIC11139	0.414913	0.19643	2.11227	0.0425599	31	31	0.00469697	0
LIC11149	0.0391332	0.13538	0.289061	0.774399	170	188	0.0284848	0
LIC11174	0.169029	0.174639	0.967878	0.340364	96	101	0.015303	0
LIC11186	-0.0322787	0.179067	-0.180261	0.858085	307	213	0.0322727	0
LIC11187	0.0624203	0.263221	0.237141	0.814059	180	198	0.03	0
LIC11202	0.208241	0.187439	1.11098	0.274855	86	91	0.0137879	0
LIC11206	0.684641	0.182213	3.75736	0.000688866	11	11	0.00166667	1
LIC11210	0.200478	0.181778	1.10287	0.278308	87	92	0.0139394	0
LIC11219	-0.0171203	0.128828	-0.132893	0.89511	302	229	0.034697	0
LIC11222	0.184117	0.200069	0.920266	0.364319	102	107	0.0162121	0
LIC11238	0.11964	0.139684	0.856505	0.398087	107	112	0.0169697	0
LIC11245	-5.42118e-20	0.103735	-5.226e-19	1	242	293	0.0443939	0
LIC11247	-0.168427	0.200221	-0.841204	0.406476	325	116	0.0175758	0
LIC11254	0.179483	0.155434	1.15472	0.256756	80	84	0.0127273	0
LIC11262	0.00371655	0.125928	0.0295133	0.976639	212	250	0.0378788	0
LIC11271	0.0809826	0.139074	0.582297	0.564447	136	146	0.0221212	0
LIC11276	-0.00638227	0.10806	-0.0590625	0.95327	294	245	0.0371212	0
LIC11299	0.0316333	0.149274	0.211914	0.833518	185	205	0.0310606	0
LIC11321	-2.62199e-18	0.117271	-2.23584e-17	1	285	293	0.0443939	0
LIC11324	-0.020327	0.236669	-0.0858879	0.932091	297	242	0.0366667	0
LIC11335	2.82432e-19	0.148769	1.89846e-18	1	234	293	0.0443939	0
LIC11336	-0.152526	0.194157	-0.785579	0.437893	323	125	0.0189394	0
LIC11352..ADI.	0.203669	0.126304	1.61253	0.116666	56	56	0.00848485	0
LIC11370	0.156466	0.184789	0.846728	0.403435	110	115	0.0174242	0
LIC11371	0.0203502	0.120186	0.169323	0.866609	192	218	0.0330303	0
LIC11376	0.0794495	0.187018	0.424824	0.673808	156	171	0.0259091	0
LIC11384	-5.34445e-19	0.190961	-2.79871e-18	1	251	293	0.0443939	0
LIC11389	0.270811	0.153091	1.76895	0.0864334	49	49	0.00742424	0
LIC11392	0.14888	0.188739	0.788813	0.436027	117	124	0.0187879	0
LIC11394	-0.0400182	0.226387	-0.176769	0.860804	306	215	0.0325758	0
LIC11408	-0.265878	0.224204	-1.18588	0.244402	327	82	0.0124242	0
LIC11417	-0.173122	0.215025	-0.805127	0.426688	324	122	0.0184848	0
LIC11420	0.0318132	0.14272	0.222907	0.825025	182	201	0.0304545	0
LIC11436	0.455077	0.140099	3.24825	0.00272791	16	16	0.00242424	0
LIC11442	0.262158	0.175493	1.49384	0.145015	65	66	0.01	0
LIC11445	0.0882169	0.114553	0.770098	0.44689	119	127	0.0192424	0
LIC11456	0.428713	0.213394	2.00902	0.0530341	37	37	0.00560606	0
LIC11469	7.61607e-17	0.163318	4.66334e-16	1	215	293	0.0443939	0
LIC11485	-3.77951e-19	0.0738451	-5.11816e-18	1	259	293	0.0443939	0
LIC11498	0.010559	0.182982	0.0577052	0.954342	209	246	0.0372727	0
LIC11498s2	0.341476	0.186715	1.82886	0.076754	46	46	0.0069697	0
LIC11504	-0.00438649	0.17763	-0.0246946	0.980452	290	253	0.0383333	0
LIC11510s1	2.68255e-18	0.165273	1.6231e-17	1	218	293	0.0443939	0
LIC11516	0.483775	0.197765	2.44621	0.0201151	28	28	0.00424242	0
LIC11522	0.00997251	0.112908	0.0883241	0.930169	208	241	0.0365152	0
LIC11532	7.36221e-19	0.184319	3.99427e-18	1	229	293	0.0443939	0
LIC11569	0.133104	0.215218	0.618463	0.540648	129	139	0.0210606	0
LIC11570	-0.0595471	0.164336	-0.36235	0.719472	314	178	0.0269697	0
LIC11572	0.190569	0.22976	0.829426	0.413008	113	119	0.0180303	0
LIC11573	0.108534	0.17416	0.623185	0.53758	128	138	0.0209091	0
LIC11575	0.0542329	0.191433	0.283299	0.778772	173	191	0.0289394	0
LIC11591	0.107448	0.195778	0.548828	0.586933	139	150	0.0227273	0
LIC11601	1.49254e-18	0.200311	7.4511e-18	1	222	293	0.0443939	0
LIC11612	0.232921	0.265673	0.876722	0.387172	104	109	0.0165152	0
LIC11623	0.0599619	0.177398	0.338009	0.737564	164	182	0.0275758	0
LIC11625	-0.028746	0.135481	-0.212177	0.833314	311	204	0.0309091	0
LIC11630	0.127033	0.143226	0.886943	0.381728	103	108	0.0163636	0
LIC11643	-0.231905	0.202405	-1.14575	0.260396	326	86	0.0130303	0
LIC11650	0.241391	0.177253	1.36184	0.182758	71	72	0.0109091	0
LIC11653	0.541262	0.186887	2.8962	0.00675773	21	21	0.00318182	0
LIC11662	0.0225592	0.107883	0.209109	0.835689	186	206	0.0312121	0
LIC11694	0.155861	0.158926	0.980717	0.334089	94	99	0.015	0
LIC11698	-0.028066	0.121012	-0.231927	0.818072	312	200	0.030303	0
LIC11712	0.36453	0.202686	1.7985	0.0815374	48	48	0.00727273	0
LIC11713	0.157982	0.192212	0.821914	0.417208	114	120	0.0181818	0
LIC11731	0.162564	0.197797	0.821875	0.41723	115	121	0.0183333	0
LIC11736	-2.3976e-18	0.0971625	-2.46762e-17	1	286	293	0.0443939	0
LIC11745	0.0183164	0.140152	0.13069	0.896839	202	231	0.035	0
LIC11753	-0.0313227	0.183381	-0.170806	0.865452	305	217	0.0328788	0
LIC11765	0.0682671	0.156659	0.435769	0.66593	154	169	0.0256061	0
LIC11833	0.267885	0.211845	1.26453	0.215173	75	77	0.0116667	0
LIC11834	0.115604	0.193367	0.597846	0.554151	134	144	0.0218182	0
LIC11845	0.640863	0.13177	4.8635	2.95373e-05	5	5	0.000757576	1
LIC11846	0.004032	0.186086	0.0216674	0.982848	213	254	0.0384848	0
LIC11886	0.633999	0.122053	5.19447	1.12863e-05	4	4	0.000606061	1
LIC11887	0.257148	0.187518	1.37133	0.179814	70	71	0.0107576	0
LIC11888	0.0975632	0.16118	0.605306	0.549245	132	142	0.0215152	0
LIC11893	0.0221545	0.206815	0.107122	0.915361	204	236	0.0357576	0
LIC11906	-2.52013e-19	0.0799183	-3.15338e-18	1	255	293	0.0443939	0
LIC11911	0.0524332	0.157487	0.332937	0.741354	165	183	0.0277273	0
LIC11937s1	0.0041869	0.207797	0.020149	0.98405	214	255	0.0386364	0
LIC11937s2	-7.23524e-19	0.0980469	-7.37936e-18	1	267	293	0.0443939	0
LIC11939	0.355505	0.217509	1.63444	0.111969	54	54	0.00818182	0
LIC11940	0.031861	0.170681	0.18667	0.853098	189	211	0.0319697	0
LIC11941	-3.12574e-19	0.142921	-2.18704e-18	1	249	293	0.0443939	0
LIC11955	0.409436	0.195841	2.09066	0.0445873	33	33	0.005	0
LIC11959	0.133828	0.156285	0.856307	0.398195	108	113	0.0171212	0
LIC11966	0.070125	0.18327	0.382633	0.704522	158	173	0.0262121	0
LIC11972	-6.04223e-20	0.100177	-6.03158e-19	1	243	293	0.0443939	0
LIC11980	0.113816	0.122075	0.932345	0.35814	100	105	0.0159091	0
LIC11981	0.184676	0.159594	1.15716	0.255773	79	83	0.0125758	0
LIC11988	8.25668e-19	0.0956624	8.63106e-18	1	220	293	0.0443939	0
LIC11990s1	0.06384	0.223826	0.285221	0.777313	172	190	0.0287879	0
LIC12001	0.133238	0.220647	0.60385	0.5502	133	143	0.0216667	0
LIC12040	-0.0297419	0.14373	-0.206929	0.837376	310	207	0.0313636	0
LIC12071	0.324672	0.160881	2.01809	0.0520313	36	36	0.00545455	0
LIC12075	0.0649772	0.114435	0.567808	0.574128	137	147	0.0222727	0
LIC12095	-0.277866	0.183195	-1.51678	0.139141	330	63	0.00954545	0
LIC12106	-6.80684e-19	0.118662	-5.73631e-18	1	260	293	0.0443939	0
LIC12127	-0.110376	0.228494	-0.48306	0.632342	319	159	0.0240909	0
LIC12132	3.58063e-19	0.127873	2.80014e-18	1	232	293	0.0443939	0
LIC12180	0.660219	0.126513	5.21858	1.05211e-05	3	3	0.000454545	1
LIC12216	0.0321362	0.183966	0.174685	0.862428	191	216	0.0327273	0
LIC12219	-1.35132e-18	0.170006	-7.94865e-18	1	270	293	0.0443939	0
LIC12242	0.129957	0.126863	1.02439	0.313334	92	97	0.014697	0
LIC12245	-0.0167165	0.137992	-0.121141	0.904337	300	233	0.035303	0
LIC12263	0.0286702	0.189061	0.151645	0.880419	198	226	0.0342424	0
LIC12277	0.432511	0.205163	2.10814	0.042941	32	32	0.00484848	0
LIC12281	0.0498579	0.126525	0.394056	0.696153	157	172	0.0260606	0
LIC12301	0.0741187	0.15384	0.48179	0.633234	149	161	0.0243939	0
LIC12306	0.381378	0.187941	2.02925	0.0508198	35	35	0.00530303	0
LIC12310	0.0695711	0.230998	0.301176	0.765228	168	186	0.0281818	0
LIC12340	0.126069	0.238766	0.528002	0.601141	143	154	0.0233333	0
LIC12348	0.106711	0.173197	0.616123	0.542172	130	140	0.0212121	0
LIC12364	0.0828849	0.22803	0.363483	0.718635	161	177	0.0268182	0
LIC12387	0.189284	0.199548	0.948565	0.349951	98	103	0.0156061	0
LIC12423	0.486596	0.249137	1.95313	0.0595963	38	38	0.00575758	0
LIC12471	0.286086	0.172938	1.65427	0.107851	52	52	0.00787879	0
LIC12476	7.06079e-20	0.147362	4.79145e-19	1	239	293	0.0443939	0
LIC12479	0.0348469	0.134927	0.258265	0.797857	176	194	0.0293939	0
LIC12493	0.400008	0.128829	3.10496	0.00396615	20	20	0.0030303	0
LIC12499	5.24536e-19	0.132453	3.96015e-18	1	230	293	0.0443939	0
LIC12500	0.0981371	0.193735	0.506554	0.61594	145	156	0.0236364	0
LIC12512	0.0882169	0.134573	0.655533	0.51681	125	134	0.020303	0
LIC12528	0.266875	0.184059	1.44994	0.156805	66	67	0.0101515	0
LIC12537	0.435142	0.17682	2.46093	0.0194369	27	27	0.00409091	0
LIC12538	0.385934	0.187921	2.0537	0.0482514	34	34	0.00515152	0
LIC12540	3.02526e-19	0.140619	2.15139e-18	1	233	293	0.0443939	0
LIC12542	-1.35132e-18	0.186808	-7.23375e-18	1	266	293	0.0443939	0
LIC12544	0.260148	0.158826	1.63794	0.111232	53	53	0.0080303	0
LIC12599	0.191747	0.136385	1.40593	0.169381	69	70	0.0106061	0
LIC12621	-1.35132e-18	0.125782	-1.07433e-17	1	274	293	0.0443939	0
LIC12631	0.0424884	0.152011	0.279509	0.781653	174	192	0.0290909	0
LIC12632	0.309477	0.159963	1.93469	0.0619108	40	40	0.00606061	0
LIC12651	-0.0110625	0.160031	-0.0691273	0.945318	295	244	0.0369697	0
LIC12658	0.0251	0.164902	0.152211	0.879976	197	225	0.0340909	0
LIC12719	-1.65385e-18	0.134304	-1.23142e-17	1	279	293	0.0443939	0
LIC12731	7.14006e-18	0.129323	5.52109e-17	1	216	293	0.0443939	0
LIC12736	-0.104228	0.187818	-0.554939	0.582795	320	149	0.0225758	0
LIC12748	0.0336645	0.203558	0.16538	0.869685	195	221	0.0334848	0
LIC12749	0.5609	0.201626	2.78188	0.00898649	22	22	0.00333333	0
LIC12769	-6.85708e-19	0.0863006	-7.94557e-18	1	269	293	0.0443939	0
LIC12800	0.300608	0.200924	1.49612	0.14442	64	65	0.00984848	0
LIC12814	0.0983093	0.115284	0.852755	0.400133	109	114	0.0172727	0
LIC12819	-0.00884072	0.168942	-0.0523299	0.958591	293	247	0.0374242	0
LIC12849	9.52008e-18	0.200623	4.74525e-17	1	217	293	0.0443939	0
LIC12853	0.0769298	0.152871	0.503233	0.618247	146	157	0.0237879	0
LIC12854	0.339893	0.197911	1.7174	0.095571	50	50	0.00757576	0
LIC12895	0.050441	0.206603	0.244144	0.808678	179	197	0.0298485	0
LIC12897	-3.26538e-20	0.103511	-3.15461e-19	1	241	293	0.0443939	0
LIC12919	-1.13447e-18	0.160056	-7.08799e-18	1	263	293	0.0443939	0
LIC12921	0.180885	0.161899	1.11727	0.272198	84	89	0.0134848	0
LIC12944	0.00501131	0.132578	0.0377991	0.970083	211	249	0.0377273	0
LIC12946	0.0473928	0.20284	0.233646	0.816748	181	199	0.0301515	0
LIC12952	-0.0274861	0.214393	-0.128204	0.89879	301	232	0.0351515	0
LIC12966	0.381923	0.149014	2.563	0.0152823	26	26	0.00393939	0
LIC12967	-1.72948e-18	0.158586	-1.09056e-17	1	276	293	0.0443939	0
LIC12969	0.0899665	0.193294	0.46544	0.644769	151	166	0.0251515	0
LIC12972	-7.05941e-19	0.0983673	-7.17658e-18	1	265	293	0.0443939	0
LIC12993	-1.06889e-18	0.109947	-9.72186e-18	1	272	293	0.0443939	0
LIC13000	4.18624e-19	0.0981522	4.26505e-18	1	226	293	0.0443939	0
LIC13012	0.285676	0.152145	1.87765	0.0695689	43	43	0.00651515	0
LIC13012s1	0.33633	0.206796	1.62638	0.113677	55	55	0.00833333	0
LIC13019	0.249168	0.150493	1.65568	0.107562	51	51	0.00772727	0
LIC13030	-1.20006e-18	0.0960954	-1.24882e-17	1	280	293	0.0443939	0
LIC13050	0.251562	0.159616	1.57604	0.124852	58	58	0.00878788	0
LIC13053	0.120158	0.185764	0.646831	0.522354	126	135	0.0204545	0
LIC13074s2	0.143103	0.189525	0.755062	0.455733	121	129	0.0195455	0
LIC13084	-5.39468e-19	0.179859	-2.9994e-18	1	252	293	0.0443939	0
LIC13090s1	0.0338612	0.191064	0.177224	0.86045	190	214	0.0324242	0
LIC13167	0.0381885	0.149576	0.255311	0.800116	177	195	0.0295455	0
LIC13180	0.0200531	0.124618	0.160916	0.873171	196	223	0.0337879	0
LIC13203	-2.76014e-19	0.109452	-2.52178e-18	1	250	293	0.0443939	0
LIC13215	0.0357126	0.16077	0.222135	0.825621	183	202	0.0306061	0
LIC13239	0.0838467	0.182655	0.459045	0.649305	152	167	0.025303	0
LIC13265	-0.0181981	0.237288	-0.0766921	0.939346	296	243	0.0368182	0
LIC13306	0.206144	0.212399	0.97055	0.339052	95	100	0.0151515	0
LIC13313	0.135648	0.140892	0.962785	0.342875	97	102	0.0154545	0
LIC13314	0.126856	0.13774	0.920979	0.363953	101	106	0.0160606	0
LIC13315	-9.12603e-19	0.14974	-6.09456e-18	1	262	293	0.0443939	0
LIC13335	0.503417	0.191352	2.63084	0.0129916	24	24	0.00363636	0
LIC13364	2.34569e-19	0.128175	1.83007e-18	1	236	293	0.0443939	0
LIC13366	0.0529372	0.168987	0.313263	0.756114	166	184	0.0278788	0
LIC13383	0.0931823	0.166913	0.558268	0.580547	138	148	0.0224242	0
LIC13387	0.0835588	0.218553	0.382327	0.704746	159	174	0.0263636	0
LIC13392	0.120453	0.143671	0.838399	0.408026	111	117	0.0177273	0
LIC13394	-2.01191e-18	0.135651	-1.48315e-17	1	282	293	0.0443939	0
LIC13397	0.292118	0.186779	1.56398	0.12766	59	59	0.00893939	0
LIC13410	0.563094	0.180469	3.12016	0.0038129	19	19	0.00287879	0
LIC13411	1.70937e-19	0.100305	1.70418e-18	1	237	293	0.0443939	0
LIC13417	-3.22047e-17	0.143419	-2.24549e-16	1	289	293	0.0443939	0
LIC13427	0.22493	0.199132	1.12955	0.26706	82	87	0.0131818	0
LIC13432	0.0648649	0.174602	0.371501	0.712713	160	175	0.0265152	0
LIC13451	0.0169454	0.129553	0.130799	0.896753	201	230	0.0348485	0
LIC13469	-0.0345399	0.184228	-0.187485	0.852464	309	210	0.0318182	0
LIC13479	0.235792	0.150779	1.56383	0.127695	61	61	0.00924242	0
LIC13488	-0.135216	0.21333	-0.633835	0.530694	321	136	0.0206061	0
LIC13520	0.319374	0.167356	1.90835	0.065351	41	41	0.00621212	0
LIC1SPN3200s2	-1.87069e-18	0.167076	-1.11967e-17	1	278	293	0.0443939	0
LIC20016	-1.12443e-18	0.13271	-8.47284e-18	1	271	293	0.0443939	0
LIC20029	0.139734	0.117291	1.19134	0.24228	78	81	0.0122727	0
LIC20042	0.0304399	0.183556	0.165835	0.86933	194	220	0.0333333	0
LIC20060	-1.12945e-18	0.11356	-9.94581e-18	1	273	293	0.0443939	0
LIC20073	0.556464	0.16903	3.2921	0.00242958	15	15	0.00227273	0
LIC20077	0.130454	0.170682	0.764311	0.450281	120	128	0.0193939	0
LIC20095	0.012591	0.125118	0.100633	0.92047	206	239	0.0362121	0
LIC20106	0.0674	0.152439	0.442143	0.661359	153	168	0.0254545	0
LIC20109	0.762567	0.186613	4.08635	0.000274611	8	8	0.00121212	1
LIC20111	-1.71358e-19	0.173257	-9.89038e-19	1	246	293	0.0443939	0
LIC20112	0.0628716	0.117348	0.535769	0.595823	141	152	0.0230303	0
LIC20113	-0.11092	0.235122	-0.471753	0.640304	316	164	0.0248485	0
LIC20118	0.814432	0.187438	4.34508	0.000131636	7	7	0.00106061	1
LIC20120	1.63626e-18	0.15372	1.06444e-17	1	219	293	0.0443939	0
LIC20136	-7.56316e-19	0.129178	-5.85483e-18	1	261	293	0.0443939	0
LIC20151	0.0668628	0.155377	0.430325	0.669844	155	170	0.0257576	0
LIC20152	-0.055252	0.151619	-0.364414	0.717946	315	176	0.0266667	0
LIC20162	8.62366e-19	0.10717	8.04674e-18	1	221	293	0.0443939	0
LIC20163	-0.158694	0.223531	-0.709941	0.482883	322	132	0.02	0
LIC20166	0.275757	0.214472	1.28575	0.207758	74	76	0.0115152	0
LIC20172	0.0976608	0.126658	0.771057	0.446329	118	126	0.0190909	0
LIC20214	0.186416	0.129962	1.4344	0.16116	68	69	0.0104545	0
LIC20218	0.544527	0.19665	2.76902	0.00927638	23	23	0.00348485	0
LIC20246	0.0728857	0.242017	0.30116	0.765241	169	187	0.0283333	0
LIC20250	0.110525	0.0179787	6.14756	7.08582e-07	2	2	0.00030303	1
LIC20258	-2.21871e-19	0.0721667	-3.07443e-18	1	254	293	0.0443939	0
LIC20276	-0.26625	0.199264	-1.33617	0.190919	329	74	0.0112121	0
LIC20301	-5.57189e-19	0.184852	-3.01424e-18	1	253	293	0.0443939	0
LIC2SPN3853	-0.0144042	0.142583	-0.101023	0.920162	298	238	0.0360606	0
